# Supplementary material for: Effect of nutrients and salinity pulses on biomass and growth of Vallisneria americana in lower St Johns River, FL, USA
Source: R Soc Open Sci. 2015 Feb 11;2(2):140053. doi: 10.1098/rsos.140053 (PMC4448805; doi:10.1098/rsos.140053)
Supplement: The data supplementary material contains all of our raw sample data for each of the parameters measured. The file is named “SJR03 Pulse-Nut RawData-Boustany” [file rsos140053supp1.xls]

## Sheet: Environmental Monitoring
2003 St. John's River Vallisneria Greenhouse Study
I:stjohns\data\phaseV\03monitoring.xls\'Env'
2003-03-25	SJR				24.8		505	0.3		9.71
						mS/cm
DATE	Time	Week	Trmt	Tank	TEMP(C)	COND	COND	SAL	DO%	DO	pH	% COV	K/N	Chl a
2003-04-24	1899-12-31 09:15:00	1	.	1	23.9	1.946	1946	1	.	7.84	8.27	1	.	0
2003-04-24	1899-12-31 09:15:00	1	.	2	23.8	1.97	1970	1	.	7.96	8.03	1	.	0
2003-04-24	1899-12-31 09:15:00	1	.	3	24	1.992	1992	1	.	7.94	8.31	1	.	0
2003-04-24	1899-12-31 09:15:00	1	.	4	24	1.96	1960	1	.	7.91	8.3	1	.	0
2003-04-24	1899-12-31 09:15:00	1	.	5	24.3	2.101	2101	1.1	.	7.8	8.47	1	.	0
2003-04-24	1899-12-31 09:15:00	1	.	6	24.5	2.007	2007	1	.	7.76	8.46	1	.	0
2003-04-24	1899-12-31 09:15:00	1	.	7	24.6	1.813	1813	0.9	.	7.83	8.31	1	.	0
2003-04-24	1899-12-31 09:15:00	1	.	8	24.7	1.853	1853	0.9	.	7.82	8.25	1	.	0
2003-04-24	1899-12-31 09:15:00	1	.	9	24.3	1.915	1915	1	.	7.9	8.55	1	.	0
2003-04-24	1899-12-31 09:15:00	1	.	10	24.4	1.949	1949	1	.	7.87	8.65	1	.	0
2003-04-24	1899-12-31 09:15:00	1	.	11	24.8	1.946	1946	1	.	7.7	8.55	1	.	0
2003-04-24	1899-12-31 09:15:00	1	.	12	24.5	1.946	1946	1	.	7.83	8.65	1	.	0
2003-04-24	1899-12-31 09:15:00	1	.	13	23.5	1.91	1910	1	.	8.02	8.64	1	.	0
2003-04-24	1899-12-31 09:15:00	1	.	14	23.6	1.917	1917	1	.	8	8.61	1	.	0
2003-04-24	1899-12-31 09:15:00	1	.	15	23.9	1.975	1975	1	.	8	8.69	1	.	0
2003-04-24	1899-12-31 09:15:00	1	.	16	24	1.959	1959	1	.	7.96	8.6	1	.	0
2003-04-24	1899-12-31 09:15:00	1	.	17	24.5	2.021	2021	1	.	7.77	8.73	1	.	0
2003-04-24	1899-12-31 09:15:00	1	.	18	24.3	2.011	2011	1	.	7.85	8.66	1	.	0
2003-04-24	1899-12-31 09:15:00	1	.	19	24.6	2.063	2063	1.1	.	7.8	8.61	1	.	0
2003-04-24	1899-12-31 09:15:00	1	.	20	24.4	2.011	2011	1	.	7.83	8.65	1	.	0
2003-04-24	1899-12-31 09:15:00	1	.	21	24.4	1.939	1939	1	.	7.93	8.73	1	.	0
2003-04-24	1899-12-31 09:15:00	1	.	22	24.9	1.969	1969	1	.	7.84	8.67	1	.	0
2003-04-24	1899-12-31 09:15:00	1	.	23	24.9	1.958	1958	1	.	7.86	8.72	1	.	0
2003-04-24	1899-12-31 09:15:00	1	.	24	25	1.965	1965	1	.	7.86	8.66	1	.	0
2003-04-24	1899-12-31 09:15:00	1	.	25	24.6	1.965	1965	1	.	7.87	8.66	1	.	0
2003-04-24	1899-12-31 09:15:00	1	.	26	24.6	2.004	2004	1	.	7.89	8.64	1	.	0
2003-04-24	1899-12-31 09:15:00	1	.	27	24.8	1.898	1898	1	.	7.84	8.67	1	.	0
2003-05-01	1899-12-31 10:00:00	2	8	1	24.28	1.998	1998	1	.	8.48	8.99	1	0.760574	3.045
2003-05-01	1899-12-31 10:00:00	2	5	2	24.1	2.028	2028	1	.	8.54	9.05	1	0.570943	3.206
2003-05-01	1899-12-31 10:00:00	2	1	3	24.9	2.074	2074	1	.	8.43	9.2	1	0.826582	2.926
2003-05-01	1899-12-31 10:00:00	2	7	4	24.6	2.013	2013	1	.	8.4	9.1	1	0.842363	3.213
2003-05-01	1899-12-31 10:00:00	2	6	5	25.3	2.195	2195	1.1	.	8.6	9.4	1	1.02396	2.296
2003-05-01	1899-12-31 10:00:00	2	3	6	24.2	2.081	2081	1	.	8.33	9.07	1	0.462563	4.578
2003-05-01	1899-12-31 10:00:00	2	2	7	25.5	1.888	1888	0.9	.	8.21	9.05	1	1.07029	4.431
2003-05-01	1899-12-31 10:00:00	2	1	8	25.4	1.917	1917	0.9	.	8.26	9.06	1	0.284646	3.297
2003-05-01	1899-12-31 10:00:00	2	5	9	25.1	1.977	1977	1	.	8.33	9.01	1	1.01237	4.326
2003-05-01	1899-12-31 10:00:00	2	5	10	25	1.951	1951	0.9	.	8.36	9.15	1	0.607189	3.115
2003-05-01	1899-12-31 10:00:00	2	1	11	25.7	2.024	2024	1.01	.	8.22	9.08	1	0.661097	3.682
2003-05-01	1899-12-31 10:00:00	2	9	12	25.2	2.007	2007	1.02	.	8.29	9.08	1	0.631053	2.891
2003-05-01	1899-12-31 10:00:00	2	9	13	23.8	1.932	1932	1	.	8.49	9.01	1	0.613263	3.486
2003-05-01	1899-12-31 10:00:00	2	7	14	23.9	1.938	1938	1	.	8.37	8.91	1	0.779413	2.156
2003-05-01	1899-12-31 10:00:00	2	3	15	24.5	2.015	2015	1	.	8.33	9.06	1	0.852831	2.639
2003-05-01	1899-12-31 10:00:00	2	3	16	24.4	1.992	1992	1.02	.	8.36	8.99	1	0.510882	4.011
2003-05-01	1899-12-31 10:00:00	2	6	17	25.2	2.083	2083	1.06	.	8.31	9.2	1	0.296982	3.661
2003-05-01	1899-12-31 10:00:00	2	8	18	24.9	2.063	2063	1.05	.	8.31	9.04	1	0.493018	4.249
2003-05-01	1899-12-31 10:00:00	2	9	19	25.2	2.124	2124	1.08	.	8.33	9.15	1	0.666782	3.969
2003-05-01	1899-12-31 10:00:00	2	2	20	25	2.065	2065	1.05	.	8.35	9.09	1	0.628992	4.067
2003-05-01	1899-12-31 10:00:00	2	4	21	25	1.996	1996	1.01	.	8.35	9.17	1	0.790049	3.36
2003-05-01	1899-12-31 10:00:00	2	4	22	25.4	2.014	2014	1.01	.	8.28	9.09	1	1.41836	3.864
2003-05-01	1899-12-31 10:00:00	2	8	23	25.5	2.033	2033	1.02	.	8.25	9.14	1	0.58247	3.332
2003-05-01	1899-12-31 10:00:00	2	4	24	25.5	2.045	2045	1.03	.	8.28	9.05	1	0.784128	4.41
2003-05-01	1899-12-31 10:00:00	2	7	25	25.1	2.038	2038	1.03	.	8.31	9.04	1	0.541983	3.332
2003-05-01	1899-12-31 10:00:00	2	2	26	25.1	2.059	2059	1.04	.	8.35	9.05	1	0.701459	2.989
2003-05-01	1899-12-31 10:00:00	2	6	27	25.47	1.967	1967	0.9	.	8.25	9.1	1	0.385638	5.614
2003-05-08	1899-12-31 09:15:00	3	8	1	27.02	2.185	2185	1.07	98.9	7.83	9.19	1	.	.
2003-05-08	1899-12-31 09:15:00	3	5	2	27.01	2.19	2190	1.07	99	7.84	9.26	1	.	.
2003-05-08	1899-12-31 09:15:00	3	1	3	27.62	2.229	2229	1.08	97.8	7.66	9.47	1	.	.
2003-05-08	1899-12-31 09:15:00	3	7	4	27.32	2.18	2180	1.06	98.6	7.77	9.28	1	.	.
2003-05-08	1899-12-31 09:15:00	3	6	5	27.73	2.309	2309	1.12	99.6	7.79	9.88	1	.	.
2003-05-08	1899-12-31 09:15:00	3	3	6	27.79	2.238	2238	1.08	97.6	7.62	9.2	1	.	.
2003-05-08	1899-12-31 09:15:00	3	2	7	27.98	2.031	2031	0.97	99.1	7.72	9.18	1	.	.
2003-05-08	1899-12-31 09:15:00	3	1	8	27.94	2.069	2069	0.99	98.7	7.7	9.31	1	.	.
2003-05-08	1899-12-31 09:15:00	3	5	9	27.59	2.122	2122	1.02	100	7.85	9.08	1	.	.
2003-05-08	1899-12-31 09:15:00	3	5	10	27.6	2.151	2151	1.04	99.5	7.8	9.31	1	.	.
2003-05-08	1899-12-31 09:15:00	3	1	11	28.19	2.166	2166	1.03	97.3	7.54	9.2	1	.	.
2003-05-08	1899-12-31 09:15:00	3	9	12	27.71	2.156	2156	1.04	98.6	7.71	9.25	1	.	.
2003-05-08	1899-12-31 09:15:00	3	9	13	26.62	2.071	2071	1.02	98.6	7.87	9.12	1	.	.
2003-05-08	1899-12-31 09:15:00	3	7	14	26.62	2.072	2072	1.02	98.8	7.88	9.16	1	.	.
2003-05-08	1899-12-31 09:15:00	3	3	15	27.12	2.159	2159	1.05	98.2	7.76	9.25	1	.	.
2003-05-08	1899-12-31 09:15:00	3	3	16	27.25	2.156	2156	1.05	98.6	7.78	9.09	1	.	.
2003-05-08	1899-12-31 09:15:00	3	6	17	27.69	2.199	2199	1.06	97.9	7.66	9.63	1	.	.
2003-05-08	1899-12-31 09:15:00	3	8	18	27.54	2.207	2207	1.07	98.1	7.7	9.14	1	.	.
2003-05-08	1899-12-31 09:15:00	3	9	19	27.74	2.272	2272	1.1	99.3	7.77	9.44	1	.	.
2003-05-08	1899-12-31 09:15:00	3	2	20	27.63	2.22	2220	1.07	99.1	7.76	9.29	1	.	.
2003-05-08	1899-12-31 09:15:00	3	4	21	27.5	2.116	2116	1.02	98.8	7.76	9.39	1	.	.
2003-05-08	1899-12-31 09:15:00	3	4	22	28.17	2.193	2193	1.05	97.9	7.6	9.43	1	.	.
2003-05-08	1899-12-31 09:15:00	3	8	23	27.88	2.18	2180	1.05	99	7.72	9.29	1	.	.
2003-05-08	1899-12-31 09:15:00	3	4	24	28.05	2.141	2141	1.02	99.6	7.75	9.3	1	.	.
2003-05-08	1899-12-31 09:15:00	3	7	25	27.41	2.173	2173	1.05	101.1	7.95	9.36	1	.	.
2003-05-08	1899-12-31 09:15:00	3	2	26	27.59	2.21	2210	1.07	100.2	7.86	9.28	1	.	.
2003-05-08	1899-12-31 09:15:00	3	6	27	27.83	2.105	2105	1.01	98.1	7.66	9.25	1	.	.
2003-05-13	1899-12-31 10:00:00	4	8	1	24.7	24.61	24.61	15	.	.	.	1	1.03468	13.342
2003-05-13	1899-12-31 10:00:00	4	5	2	24.5	24.16	24.16	14.7	.	.	.	1	0.844698	5.131
2003-05-13	1899-12-31 10:00:00	4	1	3	25.3	2.124	2124	1.1	.	.	.	1	0.855424	7.973
2003-05-13	1899-12-31 10:00:00	4	7	4	24.8	2.061	2061	1.1	.	.	.	1	1.24947	7.728
2003-05-13	1899-12-31 10:00:00	4	6	5	25.6	25.74	25.74	15.8	.	.	.	1	0.929318	4.228
2003-05-13	1899-12-31 10:00:00	4	3	6	25.3	24.22	24.22	14.7	.	.	.	1	0.996933	3.213
2003-05-13	1899-12-31 10:00:00	4	2	7	25.9	24.84	24.84	15.2	.	.	.	1	0.645904	4.032
2003-05-13	1899-12-31 10:00:00	4	1	8	25.5	1.954	1954	1	.	.	.	1	0.988899	7.931
2003-05-13	1899-12-31 10:00:00	4	5	9	25.5	24.49	24.49	14.9	.	.	.	1	0.726011	6.419
2003-05-13	1899-12-31 10:00:00	4	5	10	25.2	24.26	24.26	14.8	.	.	.	1	1.12756	7.182
2003-05-13	1899-12-31 10:00:00	4	1	11	26.1	1.886	1886	1	.	.	.	1	6.97587	6.027
2003-05-13	1899-12-31 10:00:00	4	9	12	25.4	23.69	23.69	14.4	.	.	.	1	1.08117	11.48
2003-05-13	1899-12-31 10:00:00	4	9	13	24.3	23.95	23.95	14.6	.	.	.	1	1.10373	13.237
2003-05-13	1899-12-31 10:00:00	4	7	14	24.3	2.064	2064	1.1	.	.	.	1	1.01178	7.833
2003-05-13	1899-12-31 10:00:00	4	3	15	24.7	2.414	2414	14.7	.	.	.	1	1.33019	8.008
2003-05-13	1899-12-31 10:00:00	4	3	16	26	24.98	24.98	15.2	.	.	.	1	1.1655	11.179
2003-05-13	1899-12-31 10:00:00	4	6	17	25.3	23.85	23.85	14.5	.	.	.	1	0.922707	8.218
2003-05-13	1899-12-31 10:00:00	4	8	18	25.4	24.03	24.03	14.6	.	.	.	1	0.932822	7.238
2003-05-13	1899-12-31 10:00:00	4	9	19	25.4	24.18	24.18	14.7	.	.	.	1	1.13173	8.267
2003-05-13	1899-12-31 10:00:00	4	2	20	25.4	23.85	23.85	14.5	.	.	.	1	1.03055	15.68
2003-05-13	1899-12-31 10:00:00	4	4	21	25.1	1.988	1988	1	.	.	.	1	1.35202	12.621
2003-05-13	1899-12-31 10:00:00	4	4	22	25.8	2.007	2007	1	.	.	.	1	1.10119	8.253
2003-05-13	1899-12-31 10:00:00	4	8	23	25.7	24.36	24.36	14.8	.	.	.	1	1.18394	17.15
2003-05-13	1899-12-31 10:00:00	4	4	24	26	1.916	1916	1	.	.	.	1	1.10821	9.723
2003-05-13	1899-12-31 10:00:00	4	7	25	25.4	1.999	1999	1	.	.	.	1	1.20911	15.26
2003-05-13	1899-12-31 10:00:00	4	2	26	25.6	23.89	23.89	14.4	.	.	.	1	0.749185	5.117
2003-05-13	1899-12-31 10:00:00	4	6	27	25.9	24.09	24.09	14.6	.	.	.	1	0.91754	12.243
2003-05-21	1899-12-31 09:30:00	5	8	1	26.07	9.955	9955	5.47	94.1	7.39	.	1	0.666232	8.869
2003-05-21	1899-12-31 09:30:00	5	5	2	26.03	8.55	8550	4.65	86.7	6.85	.	1	0.585868	6.482
2003-05-21	1899-12-31 09:30:00	5	1	3	26.68	1.977	1977	0.97	81.2	6.47	.	1	0.628354	8.12
2003-05-21	1899-12-31 09:30:00	5	7	4	26.39	1.984	1984	0.98	83.8	6.72	.	1	0.712804	3.57
2003-05-21	1899-12-31 09:30:00	5	6	5	27.04	10.334	10334	5.58	80.3	6.2	.	1	0.431735	5.6
2003-05-21	1899-12-31 09:30:00	5	3	6	26.91	9.975	9975	5.39	83.6	6.47	.	1	0.614851	4.165
2003-05-21	1899-12-31 09:30:00	5	2	7	27.15	10.278	10278	5.54	87.1	6.71	.	1	0.626971	6.923
2003-05-21	1899-12-31 09:30:00	5	1	8	27.05	1.958	1958	0.95	85.8	6.8	.	1	0.982723	8.862
2003-05-21	1899-12-31 09:30:00	5	5	9	26.9	9.496	9496	5.11	89.6	6.95	.	1	0.632931	4.34
2003-05-21	1899-12-31 09:30:00	5	5	10	26.75	10.071	10071	5.46	86.7	6.73	.	1	0.72036	6.503
2003-05-21	1899-12-31 09:30:00	5	1	11	27.18	1.96	1960	0.95	86.5	6.84	.	1	0.390543	11.459
2003-05-21	1899-12-31 09:30:00	5	9	12	26.69	10.095	10095	5.48	87	6.76	.	1	1.13406	14.518
2003-05-21	1899-12-31 09:30:00	5	9	13	25.97	9.725	9725	5.35	98.1	7.73	.	1	0.923358	11.417
2003-05-21	1899-12-31 09:30:00	5	7	14	25.85	1.95	1950	0.97	90.4	7.32	.	1	0.572624	16.38
2003-05-21	1899-12-31 09:30:00	5	3	15	26.09	8.914	8914	4.86	90.2	7.11	.	1	1.06484	7.602
2003-05-21	1899-12-31 09:30:00	5	3	16	26.46	9.515	9515	5.17	90.2	7.05	.	1	0.371262	5.649
2003-05-21	1899-12-31 09:30:00	5	6	17	26.78	9.285	9285	5	88.2	6.86	.	1	1.46466	11.739
2003-05-21	1899-12-31 09:30:00	5	8	18	26.78	9.465	9465	5.11	84	6.53	.	1	0.29321	13.804
2003-05-21	1899-12-31 09:30:00	5	9	19	26.9	9.149	9149	4.91	88.3	6.86	.	1	0.428843	4.543
2003-05-21	1899-12-31 09:30:00	5	2	20	26.91	9.764	9764	5.27	88.4	6.85	.	1	0.367989	6.524
2003-05-21	1899-12-31 09:30:00	5	4	21	26.78	2.001	2001	0.98	88	7	.	1	0.838299	7.532
2003-05-21	1899-12-31 09:30:00	5	4	22	26.91	1.968	1968	0.96	83.8	6.66	.	1	1.1827	12.005
2003-05-21	1899-12-31 09:30:00	5	8	23	27.05	9.538	9538	5.12	88.3	6.83	.	1	0.406313	11.704
2003-05-21	1899-12-31 09:30:00	5	4	24	27.05	1.926	1926	0.94	85.6	6.78	.	1	1.33018	10.752
2003-05-21	1899-12-31 09:30:00	5	7	25	26.64	1.919	1919	0.94	94.3	7.52	.	1	0.341901	23.8
2003-05-21	1899-12-31 09:30:00	5	2	26	26.75	9.183	9183	4.95	88.8	6.91	.	1	0.466702	4.837
2003-05-21	1899-12-31 09:30:00	5	6	27	27.05	9.844	9844	5.3	96	7.42	.	1	0.590679	7.49
2003-05-29		6	8	1	22.53	4.329	4329	2.43	94.1	8.03	9.73	1	0.606696	13.272
2003-05-29		6	5	2	22.58	3.549	3549	1.96	91.7	7.84	9.65	1	0.630783	5.579
2003-05-29		6	1	3	23.27	.	.	0.09	86.4	7.37	9.54	1	0.761468	7.371
2003-05-29		6	7	4	23.05	1.817	1817	0.96	83.4	7.11	9.71	1	0.818183	3.941
2003-05-29		6	6	5	23.15	4.488	4488	2.49	82.2	6.93	9.73	1	0.59407	4.151
2003-05-29		6	3	6	23.69	4.489	4489	2.46	83.4	6.96	9.74	1	0.691054	7.056
2003-05-29		6	2	7	23.84	4.564	4564	2.49	87.1	7.25	9.69	3	0.316555	5.327
2003-05-29		6	1	8	23.89	1.842	1842	0.96	84.4	7.08	9.76	1	0.836365	8.736
2003-05-29		6	5	9	23.62	3.906	3906	2.12	88.1	7.38	9.51	3	0.614934	5.474
2003-05-29		6	5	10	23.58	4.308	4308	2.36	88.7	7.43	9.64	3	0.87094	8.659
2003-05-29		6	1	11	24.09	1.88	1880	0.97	86	7.19	9.37	1	0.521884	6.16
2003-05-29		6	9	12	23.79	4.302	4302	2.34	82.8	6.91	9.36	3	1.36118	22.4
2003-05-29		6	9	13	22.59	4.252	4252	2.38	100.1	8.53	9.79	1	1.10743	9.065
2003-05-29		6	7	14	22.53	1.775	1775	0.95	92.7	7.98	9.82	1	1.25252	11.774
2003-05-29		6	3	15	22.62	.	.	0.1	88.7	7.66	9.77	1	0.863094	8.589
2003-05-29		6	3	16	23.45	4.104	4104	2.25	88.7	7.45	9.69	2	0.701799	8.099
2003-05-29		6	6	17	23.51	3.963	3963	2.16	92.6	7.77	9.81	1	0.892214	7.189
2003-05-29		6	8	18	23.75	4.019	4019	2.18	85.4	7.13	9.73	2	0.655109	10.437
2003-05-29		6	9	19	23.74	4.044	4044	2.2	86.8	7.25	9.76	3	1.01007	10.829
2003-05-29		6	2	20	23.89	4.29	4290	2.33	87.3	7.27	9.75	3	0.927786	14.651
2003-05-29		6	4	21	23.51	1.835	1835	0.96	93.8	7.92	9.67	1	0.903076	5.369
2003-05-29		6	4	22	24.29	1.86	1860	0.96	84.1	7.01	9.71	1	1.38968	8.575
2003-05-29		6	8	23	24.04	4.152	4152	2.25	85	7.06	9.6	3	1.05257	20.37
2003-05-29		6	4	24	24.34	1.86	1860	0.96	85.5	7.12	9.66	1	1.96246	11.298
2003-05-29		6	7	25	23.57	1.856	1856	0.97	93.8	7.91	9.44	1	1.59163	23.1
2003-05-29		6	2	26	23.95	4.111	4111	2.23	91.9	7.65	9.47	2	0.915239	14.56
2003-05-29		6	6	27	24.53	4.339	4339	2.33	89	7.32	9.66	1	1.04005	11.431
2003-06-04		7	8	1	25.84	3.752	3752	1.94	99.8	8.03	9.64	1	.	19.46
2003-06-04		7	5	2	25.83	3.117	3117	1.59	99.5	8.02	9.43	1	.	16.779
2003-06-04		7	1	3	26.39	1.968	1968	0.97	98.8	7.91	9.11	1	.	8.267
2003-06-04		7	7	4	26.13	1.944	1944	0.96	95.6	7.69	9.49	2	.	19.04
2003-06-04		7	6	5	26.81	3.798	3798	1.93	95.9	7.58	9.56	.	.	5.6
2003-06-04		7	3	6	26.68	3.81	3810	1.94	95.9	7.6	9.69	2	.	13.048
2003-06-04		7	2	7	26.98	3.917	3917	1.98	98.4	7.75	9.54	2	.	11.872
2003-06-04		7	1	8	26.78	1.954	1954	0.96	99.6	7.92	9.47	1	.	5.81
2003-06-04		7	5	9	26.52	3.323	3323	1.68	100.1	7.97	9.33	2	.	22.33
2003-06-04		7	5	10	26.45	3.698	3698	1.89	97.6	7.77	9.48	2	.	26.53
2003-06-04		7	1	11	26.96	1.985	1985	0.97	95.8	7.6	9.31	2	.	17.01
2003-06-04		7	9	12	26.52	3.706	3706	1.89	96.9	7.71	9.07	3	.	24.78
2003-06-04		7	9	13	25.55	3.754	3754	1.95	98.6	7.98	9.69	1	.	10.045
2003-06-04		7	7	14	25.45	1.886	1886	0.95	94.5	7.7	9.7	1	.	8.995
2003-06-04		7	3	15	25.7	3.417	3417	1.76	93	7.51	9.68	1	.	13.468
2003-06-04		7	3	16	26.07	3.522	3522	1.81	99.6	7.99	9.46	2	.	30.73
2003-06-04		7	6	17	26.57	3.529	3529	1.79	98	7.79	9.71	1	.	9.548
2003-06-04		7	8	18	26.47	3.498	3498	1.78	97.9	7.8	9.62	2	.	19.74
2003-06-04		7	9	19	26.67	3.543	3543	1.79	98.6	7.82	9.59	2	.	34.23
2003-06-04		7	2	20	26.58	3.774	3774	1.92	97.8	7.77	9.17	3	.	29.89
2003-06-04		7	4	21	26.3	1.946	1946	0.96	100.1	8.03	9.46	1	.	12.971
2003-06-04		7	4	22	26.96	1.957	1957	0.95	95.4	7.57	9.32	1	.	7.63
2003-06-04		7	8	23	26.76	3.621	3621	1.83	96.4	7.64	8.98	2	.	16.814
2003-06-04		7	4	24	26.68	1.964	1964	0.96	92.3	7.36	9.01	1	.	29.96
2003-06-04		7	7	25	26.42	1.966	1966	0.97	99.7	7.98	9.05	1	.	5.103
2003-06-04		7	2	26	26.33	3.576	3576	1.82	101.7	8.12	9.16	1	.	32.2
2003-06-04		7	6	27	26.63	3.73	3730	1.9	101	8.02	9.14	1	.	28.42
2003-06-12		8	8	1	29.38	3.726	3726	1.79	129.2	9.77	9.38	2	2.24572	65.1
2003-06-12		8	5	2	29.51	3.141	3141	1.49	128.8	9.74	9.27	2	1.67696	29.68
2003-06-12		8	1	3	30.1	2.149	2149	0.99	127.9	9.6	9.25	2	1.09089	4.774
2003-06-12		8	7	4	29.95	2.116	2116	0.97	120.7	9.08	9.78	3	1.51585	10.199
2003-06-12		8	6	5	30.44	3.758	3758	1.77	125	9.29	9.51	3	1.36484	11.76
2003-06-12		8	3	6	30.33	3.742	3742	1.76	131.7	9.8	9.69	1	0.975663	13.419
2003-06-12		8	2	7	30.57	3.836	3836	1.8	143.2	10.62	9.07	1	2.0795	68.88
2003-06-12		8	1	8	30.47	2.115	2115	0.96	137.3	10.24	9.86	2	1.51839	30.03
2003-06-12		8	5	9	30.16	3.327	3327	1.56	130.5	9.76	8.89	2	1.84466	51.03
2003-06-12		8	5	10	30.06	3.631	3631	1.72	131.1	9.81	9.34	2	2.45046	46.97
2003-06-12		8	1	11	30.75	2.151	2151	0.97	146.8	10.9	9.63	3	3.12742	28.4433
2003-06-12		8	9	12	30.29	3.639	3639	1.71	143.5	10.69	9.5	3	3.09572	55.37
2003-06-12		8	9	13	29.22	3.762	3762	1.81	127.2	9.65	9.23	1	2.42895	75.74
2003-06-12		8	7	14	29.07	2.026	2026	0.95	127.9	9.78	10.02	1	1.51999	7.021
2003-06-12		8	3	15	29.62	3.382	3382	1.61	128	9.65	9.28	2	2.01149	51.17
2003-06-12		8	3	16	29.79	3.439	3439	1.63	135.1	10.16	9.47	2	1.32805	11.76
2003-06-12		8	6	17	30.23	3.479	3479	1.64	131	9.77	9.72	2	1.66766	17.92
2003-06-12		8	8	18	30.15	3.463	3463	1.63	125.8	9.4	9.61	3	0.844642	5.565
2003-06-12		8	9	19	30.42	3.514	3514	1.65	126.1	9.38	9.29	2	1.79086	39.13
2003-06-12		8	2	20	30.26	3.724	3724	1.76	134.1	9.99	9.06	3	3.06814	70.56
2003-06-12		8	4	21	29.81	2.099	2099	0.97	121.4	9.16	9.7	2	1.26088	6.118
2003-06-12		8	4	22	29.94	2.091	2091	0.96	124.1	9.34	9.31	1	2.17659	10.654
2003-06-12		8	8	23	30.52	3.553	3553	1.66	126.6	9.4	9.27	1	1.76814	26.04
2003-06-12		8	4	24	30.7	2.148	2148	0.97	150.9	11.21	9.58	1	4.10974	16.31
2003-06-12		8	7	25	30.19	2.124	2124	0.97	137.3	10.29	9.51	1	2.30833	16.8
2003-06-12		8	2	26	30.3	3.535	3535	1.66	131	9.76	9.25	1	2.81291	32.55
2003-06-12		8	6	27	30.75	3.745	3745	1.75	122	9.02	8.81	1	2.84162	47.81
2003-06-18		9	8	1	26.34	3.594	3594	1.83	102.1	8.15	8.86	2	1.80182	46.97
2003-06-18		9	5	2	26.38	3.03	3030	1.53	99.1	7.92	8.67	3	1.83086	30.87
2003-06-18		9	1	3	26.51	1.854	1854	0.91	98.9	7.91	8.69	3	2.62956	7.154
2003-06-18		9	7	4	26.87	2.028	2028	0.99	102.9	8.17	8.97	3	3.50648	15.47
2003-06-18		9	6	5	27.23	3.647	3647	1.83	92.5	7.27	8.42	2	1.22659	7.742
2003-06-18		9	3	6	27.15	3.591	3591	1.8	84.3	6.64	9.34	1	1.32346	24.99
2003-06-18		9	2	7	27.35	3.691	3691	1.85	106.4	8.34	8.95	1	2.13602	39.55
2003-06-18		9	1	8	27.29	2.027	2027	0.98	105.6	8.32	9.56	3	1.96508	21.14
2003-06-18		9	5	9	27.06	3.207	3207	1.6	106.9	8.44	8.86	2	2.88738	55.86
2003-06-18		9	5	10	26.85	3.483	3483	1.76	103.8	8.21	8.89	1	3.4654	67.76
2003-06-18		9	1	11	27.31	2.074	2074	1.01	97.8	7.7	8.99	7	4.26715	43.4
2003-06-18		9	9	12	27.09	3.48	3480	1.74	96.5	7.6	9.21	3	3.38404	64.96
2003-06-18		9	9	13	26.32	3.586	3586	1.83	107.9	8.61	8.99	2	2.27253	69.02
2003-06-18		9	7	14	25.98	1.935	1935	0.96	94.9	7.66	9.74	2	3.31727	8.652
2003-06-18		9	3	15	26.24	3.247	3247	1.65	96.1	7.69	8.7	2	3.55276	55.23
2003-06-18		9	3	16	26.6	3.321	3321	1.68	97.2	7.73	8.86	2	3.10057	88.27
2003-06-18		9	6	17	27.06	3.34	3340	1.67	99.2	7.83	9.35	3	2.2007	74.62
2003-06-18		9	8	18	27.07	3.358	3358	1.68	98.7	7.78	8.86	4	2.31675	19.04
2003-06-18		9	9	19	27.18	3.393	3393	1.7	99.3	7.81	9.15	2	1.31431	100.17
2003-06-18		9	2	20	27.16	3.584	3584	1.8	101.1	7.96	8.83	3	3.88204	44.52
2003-06-18		9	4	21	27.01	1.869	1869	0.91	102	8.09	9.45	3	4.0655	7.343
2003-06-18		9	4	22	27.28	2.045	2045	0.99	99.9	7.88	8.86	1	2.58015	9.583
2003-06-18		9	8	23	27.43	3.413	3413	1.7	99.9	7.83	8.95	1	2.63808	24.5
2003-06-18		9	4	24	27.35	2.057	2057	1	104.3	8.22	9.11	1	5.35567	41.5333
2003-06-18		9	7	25	26.97	2.027	2027	0.99	105.9	8.4	9.01	1	1.31415	11.431
2003-06-18		9	2	26	26.91	3.384	3384	1.7	106.7	8.43	8.92	2	2.96699	65.73
2003-06-18		9	6	27	27.2	3.604	3604	1.81	103.2	8.12	8.71	2	3.28196	79.52
2003-06-24		10	8	1	28.68	3.508	3508	1.7	83.4	6.39	8.71	3	2.92785	83.23
2003-06-24		10	5	2	28.92	3.039	3039	1.46	75.8	5.79	8.78	3	3.86926	71.82
2003-06-24		10	1	3	29.45	2.163	2163	1.01	83.8	6.36	8.92	5	4.15527	8.701
2003-06-24		10	7	4	29.38	2.146	2146	1	95.3	7.24	8.86	3	5.4378	14.084
2003-06-24		10	6	5	29.73	3.592	3592	1.71	80.6	6.06	8.78	1	2.51354	45.15
2003-06-24		10	3	6	29.72	3.541	3541	1.68	78.9	5.93	9.1	1	4.61422	83.125
2003-06-24		10	2	7	29.8	3.615	3615	1.72	70.6	5.3	8.4	1	1.44827	17.395
2003-06-24		10	1	8	29.74	2.157	2157	1	75.8	5.73	9.3	2	3.05167	51.66
2003-06-24		10	5	9	29.52	3.189	3189	1.51	87.9	6.64	8.73	2	2.69091	35.91
2003-06-24		10	5	10	29.49	3.427	3427	1.63	82.8	6.26	8.63	2	2.48783	34.16
2003-06-24		10	1	11	30	2.203	2203	1.01	83.2	6.25	8.48	6	5.65784	74.6375
2003-06-24		10	9	12	29.84	3.452	3452	1.63	81	6.08	8.47	5	3.1965	67.725
2003-06-24		10	9	13	28.78	3.458	3458	1.67	107.5	8.22	8.57	1	3.49417	51.59
2003-06-24		10	7	14	28.41	2.056	2056	0.97	74.9	5.79	9.18	3	6.39464	23.24
2003-06-24		10	3	15	28.86	3.176	3176	1.53	75.7	5.78	8.43	1	4.13186	99.68
2003-06-24		10	3	16	29.03	3.268	3268	1.57	65.4	4.98	8.35	2	4.60405	25.2
2003-06-24		10	6	17	29.63	3.264	3264	1.55	69.2	5.22	8.97	2	2.91736	98.7
2003-06-24		10	8	18	29.54	3.279	3279	1.56	69	5.21	8.82	3	4.85521	53.2
2003-06-24		10	9	19	29.73	3.302	3302	1.56	77.5	5.84	9.03	2	4.75726	123.025
2003-06-24		10	2	20	29.75	3.489	3489	1.66	67.9	5.11	8.57	2	4.00437	54.88
2003-06-24		10	4	21	29.03	2.104	2104	0.99	93.8	7.17	9.17	3	4.24248	11.228
2003-06-24		10	4	22	29.05	2.123	2123	0.99	87.3	6.67	9.18	2	5.18948	20.3
2003-06-24		10	8	23	29.37	3.346	3346	1.6	90.4	6.84	8.94	1	2.5759	62.3
2003-06-24		10	4	24	29.89	2.184	2184	1.01	83.2	6.26	8.76	1	5.40068	34.72
2003-06-24		10	7	25	29.5	2.148	2148	1	98.7	7.48	9.07	1	2.58485	33.32
2003-06-24		10	2	26	29.6	3.376	3376	1.6	92.8	7	8.55	1	3.58009	84.7
2003-06-24		10	6	27	29.89	3.527	3527	1.67	83.5	6.27	8.91	2	3.35492	78.26
2003-07-03		11	8	1	27.96	3.504	3504	1.73	105.4	8.17	9.37	3	2.86465	79.4111
2003-07-03		11	5	2	28.01	3.03	3030	1.48	103.7	8.05	9.26	2	2.37846	30.59
2003-07-03		11	1	3	28.75	2.198	2198	1.04	102.9	7.9	9.06	7	3.20272	6.552
2003-07-03		11	7	4	28.73	2.166	2166	1.02	98.3	7.55	8.86	6	2.66573	2.989
2003-07-03		11	6	5	28.7	3.573	3573	1.74	93.9	7.19	9.31	2	2.89883	46.2
2003-07-03		11	3	6	28.93	3.52	3520	1.7	98.2	7.5	9.4	1	4.74828	166.075
2003-07-03		11	2	7	28.96	3.593	3593	1.74	99.7	7.6	9.34	2	5.39055	123
2003-07-03		11	1	8	29.15	2.199	2199	1.03	105.7	8.07	9.39	2	4.75578	5.999
2003-07-03		11	5	9	28.66	3.12	3120	1.5	109.3	8.39	9.18	4	1.80469	45.9375
2003-07-03		11	5	10	28.65	3.411	3411	1.65	100.1	7.68	9.02	2	2.94173	14.28
2003-07-03		11	1	11	29.32	2.242	2242	1.05	102.8	7.82	8.91	7	0.818028	15.491
2003-07-03		11	9	12	29.18	3.468	3468	1.67	100.9	7.66	8.64	3	2.51749	20.3
2003-07-03		11	9	13	27.91	3.453	3453	1.7	103.9	8.07	8.8	2	0.8426	80.08
2003-07-03		11	7	14	27.61	2.085	2085	1.01	98.6	7.73	9.2	5	3.23865	65.52
2003-07-03		11	3	15	27.93	3.169	3169	1.55	95.2	7.39	9.28	2	3.86643	127.789
2003-07-03		11	3	16	28.24	3.246	3246	1.58	108.7	8.4	9.35	2	3.24877	61.53
2003-07-03		11	6	17	28.39	3.288	3288	1.6	105.7	8.15	8.86	3	3.0828	60.55
2003-07-03		11	8	18	28.9	3.28	3280	1.58	97.5	7.45	9.19	3	3.4072	92.33
2003-07-03		11	9	19	29	3.352	3352	1.61	101.5	7.74	9.14	3	5.12306	105.21
2003-07-03		11	2	20	28.8	3.469	3469	1.68	97.6	7.47	9.15	2	4.24246	70.2625
2003-07-03		11	4	21	28.76	2.149	2149	1.01	106.7	8.19	9.5	3	2.72352	5.005
2003-07-03		11	4	22	29.11	2.173	2173	1.02	109	8.32	9.57	2	2.46154	3.99
2003-07-03		11	8	23	29.19	3.374	3374	1.62	105.8	8.04	8.76	1	2.29938	25.27
2003-07-03		11	4	24	29.2	2.221	2221	1.04	93.5	7.12	9.38	2	3.72863	12.761
2003-07-03		11	7	25	28.9	2.188	2188	1.03	108.9	8.34	9.51	2	2.26485	16.73
2003-07-03		11	2	26	28.84	3.345	3345	1.61	108.8	8.32	8.97	2	3.21049	47.95
2003-07-03		11	6	27	29.08	3.547	3547	1.71	100.7	7.67	8.74	1	2.10031	28.63
2003-07-07		12	8	1	27.42	3.527	3527	1.76	109.4	8.57	9.02	3	4.08935	70.77
2003-07-07		12	5	2	27.46	3.052	3052	1.51	108.6	8.51	8.7	2	2.53741	32.69
2003-07-07		12	1	3	28.16	2.202	2202	1.05	107.2	8.32	8.81	7	3.47122	8.89
2003-07-07		12	7	4	27.87	2.163	2163	1.04	106.5	8.31	8.73	6	1.63235	4.109
2003-07-07		12	6	5	28.33	3.617	3617	1.77	106.6	8.21	8.69	1	1.05054	21.266
2003-07-07		12	3	6	28.31	3.554	3554	1.74	102.3	7.89	8.86	1	2.2811	41.79
2003-07-07		12	2	7	28.63	3.641	3641	1.77	101	7.74	8.74	3	2.78608	36.33
2003-07-07		12	1	8	28.47	2.183	2183	1.04	111.3	8.59	9.53	3	5.34446	17.85
2003-07-07		12	5	9	28.28	3.223	3223	1.57	108.8	8.4	8.55	6	3.36542	42.28
2003-07-07		12	5	10	28.04	3.434	3434	1.69	107.5	8.33	8.83	3	1.91474	26.18
2003-07-07		12	1	11	28.77	2.234	2234	1.06	109.1	8.38	8.8	7	1.10158	9.751
2003-07-07		12	9	12	28.19	3.479	3479	1.7	109.9	8.5	8.72	4	3.25172	23.24
2003-07-07		12	9	13	27.1	3.453	3453	1.73	106.2	8.37	8.61	3	2.00028	36.89
2003-07-07		12	7	14	26.75	2.088	2088	1.02	104.5	8.32	8.94	6	3.11012	21.49
2003-07-07		12	3	15	27.37	3.168	3168	1.57	115.3	9.05	9.49	2	4.18896	87.92
2003-07-07		12	3	16	27.42	3.256	3256	1.61	109.3	8.57	9.02	2	2.2246	41.23
2003-07-07		12	6	17	27.95	3.306	3306	1.62	111.4	8.65	9	3	3.72541	56.7
2003-07-07		12	8	18	27.82	3.279	3279	1.61	113.1	8.8	9.09	3	3.36277	74.06
2003-07-07		12	9	19	28.31	3.37	3370	1.64	104.1	8.03	8.71	4	5.28767	83.58
2003-07-07		12	2	20	28.04	3.485	3485	1.71	101.2	7.84	8.67	5	3.57971	56.35
2003-07-07		12	4	21	28.03	2.132	2132	1.02	115	8.94	9.57	5	4.14892	4.333
2003-07-07		12	4	22	28.25	2.155	2155	1.03	118.3	9.17	9.61	3	5.6728	9.996
2003-07-07		12	8	23	28.39	3.382	3382	1.65	112.5	8.66	9.02	4	1.63014	81.06
2003-07-07		12	4	24	28.24	2.199	2199	1.05	123.8	9.6	9.6	1	5.14507	47.74
2003-07-07		12	7	25	27.98	2.182	2182	1.05	123.2	9.59	9.6	2	1.33813	21.595
2003-07-07		12	2	26	27.93	3.373	3373	1.66	118.9	9.24	8.67	3	3.49568	56.98
2003-07-07		12	6	27	28.08	3.547	3547	1.74	112.1	8.68	8.63	1	2.27094	24.92
2003-07-15		13	8	1	28.64	3.672	3672	1.79	93	7.13	8.48	6	#VALUE!	44.38
2003-07-15		13	5	2	28.66	3.164	3164	1.53	86.7	6.65	8.74	1	#VALUE!	17.381
2003-07-15		13	1	3	29.18	2.295	2295	1.08	90.6	6.9	8.85	7	#VALUE!	11.522
2003-07-15		13	7	4	29.13	2.24	2240	1.05	97.2	7.41	9.17	5	#VALUE!	3.948
2003-07-15		13	6	5	29.52	3.728	3728	1.79	101.9	7.69	9.2	3	#VALUE!	47.88
2003-07-15		13	3	6	29.53	3.689	3689	1.77	94.5	7.14	9.22	4	#VALUE!	56.7
2003-07-15		13	2	7	29.62	3.77	3770	1.8	93.2	7.02	8.63	7	#VALUE!	51.52
2003-07-15		13	1	8	29.72	2.289	2289	1.06	87.3	6.6	9.42	3	#VALUE!	19.67
2003-07-15		13	5	9	29.48	3.336	3336	1.59	97.2	7.35	8.68	7	#VALUE!	25.69
2003-07-15		13	5	10	29.45	3.564	3564	1.7	96	7.26	8.79	5	#VALUE!	31.92
2003-07-15		13	1	11	29.76	2.333	2333	1.08	93.5	7.06	8.91	7	#VALUE!	6.657
2003-07-15		13	9	12	29.7	3.587	3587	1.71	97.6	7.35	9.11	6	#VALUE!	61.25
2003-07-15		13	9	13	28.51	3.55	3550	1.73	106.9	8.22	9.54	1	#VALUE!	62.65
2003-07-15		13	7	14	28.41	2.214	2214	1.05	94.9	7.33	8.52	7	#VALUE!	15.33
2003-07-15		13	3	15	28.59	3.302	3302	1.6	86.4	6.63	8.64	3	#VALUE!	45.85
2003-07-15		13	3	16	28.8	3.378	3378	1.63	80.9	6.19	9.41	3	#VALUE!	79.31
2003-07-15		13	6	17	29.02	3.441	3441	1.66	108.1	8.24	8.92	2	#VALUE!	45.15
2003-07-15		13	8	18	29.35	3.436	3436	1.64	88.8	6.73	9.01	6	#VALUE!	62.58
2003-07-15		13	9	19	29.46	3.513	3513	1.68	91	6.88	8.89	7	#VALUE!	116.69
2003-07-15		13	2	20	29.48	3.596	3596	1.72	82	6.2	9.24	4	#VALUE!	52.3833
2003-07-15		13	4	21	29.07	2.235	2235	1.05	103.9	7.93	9.47	5	#VALUE!	8.12
2003-07-15		13	4	22	29.07	2.227	2227	1.05	103.2	7.88	9.56	4	#VALUE!	13.993
2003-07-15		13	8	23	29.47	3.505	3505	1.67	105.6	7.98	8.55	7	#VALUE!	40.67
2003-07-15		13	4	24	29.69	2.313	2313	1.07	87.5	6.61	9.56	2	#VALUE!	40.18
2003-07-15		13	7	25	29.35	2.276	2276	1.06	102.8	7.81	9.61	4	#VALUE!	9.303
2003-07-15		13	2	26	29.26	3.409	3409	1.63	103.9	7.88	9.5	3	#VALUE!	99.26
2003-07-15		13	6	27	29.45	3.618	3618	1.73	105.3	7.96	9.24	2	#VALUE!	53.62
2003-07-24		14	8	1	27.63	2.729	2866	1.4	89	6.96	8.35	2	3.64403	31.64
2003-07-24		14	5	2	27.63	2.345	2463	1.2	78.5	6.15	8.86	2	2.3179	27.65
2003-07-24		14	1	3	28.22	1.988	2111	1.01	84.2	6.53	8.94	2	4.52904	3.892
2003-07-24		14	7	4	28.29	1.964	2087	0.99	87.6	6.78	8.99	4	5.05716	4.277
2003-07-24		14	6	5	28.65	10.02	10723	5.62	83	6.23	8.66	2	3.55235	22.12
2003-07-24		14	3	6	28.68	9.881	10576	5.53	83.1	6.23	8.65	1	3.66644	29.26
2003-07-24		14	2	7	28.72	2.597	2782	1.33	76.7	5.88	8.63	1	1.78796	33.11
2003-07-24		14	1	8	28.9	1.977	2125	1	81.9	6.28	9.03	3	3.17114	10.36
2003-07-24		14	5	9	28.36	2.404	2558	1.23	94.1	7.27	8.49	3	0.985539	16.31
2003-07-24		14	5	10	28.49	2.51	2677	1.28	81.1	6.25	8.68	3	2.37538	14.91
2003-07-24		14	1	11	28.77	2.002	2146	1.01	77.5	5.96	8.83	3	2.27308	6.713
2003-07-24		14	9	12	28.57	9.334	9971	5.2	86.8	6.53	8.83	3	2.6967	41.79
2003-07-24		14	9	13	27.51	9.591	10051	5.36	96.4	7.39	9	1	2.85128	54.11
2003-07-24		14	7	14	27.54	2.141	2245	1.09	94.2	7.39	8.64	3	2.88485	8.393
2003-07-24		14	3	15	27.9	9.328	9845	5.2	83.9	6.39	8.7	4	2.69894	32.27
2003-07-24		14	3	16	28.24	9.548	10139	5.33	84.9	6.43	8.83	2	1.25448	34.44
2003-07-24		14	6	17	28.24	9.384	9964	5.23	91.4	6.92	8.78	1	2.29375	31.36
2003-07-24		14	8	18	28.65	2.475	2648	1.27	81.5	6.27	8.61	3	3.30905	17.78
2003-07-24		14	9	19	28.72	9.611	10293	5.37	82.1	6.16	8.99	3	3.61749	89.95
2003-07-24		14	2	20	28.72	2.522	2701	1.29	87.9	6.75	9.06	2	1.58408	50.4167
2003-07-24		14	4	21	28.27	1.958	2081	0.99	93.8	7.27	9.17	4	4.72704	4.403
2003-07-24		14	4	22	28.46	1.96	2090	0.99	91	7.03	9.19	2	6.05548	7.098
2003-07-24		14	8	23	28.54	2.464	2631	1.26	93.1	7.17	8.5	3	3.35337	14.931
2003-07-24		14	4	24	28.89	1.995	2143	1.01	78.3	6	9.13	1	6.07907	21.49
2003-07-24		14	7	25	28.48	1.982	2114	1	95.1	7.34	9.07	5	5.5909	8.652
2003-07-24		14	2	26	28.58	2.447	2614	1.25	83.7	6.44	8.7	2	1.70764	12.894
2003-07-24		14	6	27	28.8	9.574	10269	5.34	90.5	6.78	8.92	1	2.14782	36.4
2003-07-31		15		1	28.74	2.376	2546	1.21	98.3	7.55	9.19	5	5.77486	54.95
2003-07-31		15		2	28.94	2.172	2335	1.1	85.8	6.57	9.16	5	5.48722	19.04
2003-07-31		15		3	29.4	1.953	2117	0.98	87.1	6.62	9.27	4	4.30815	4.473
2003-07-31		15		4	29.52	1.945	2113	0.98	83.1	6.3	9.25	5	6.44545	4.991
2003-07-31		15		5	29.64	4.588	4995	2.43	87	6.53	8.98	4	2.45493	42
2003-07-31		15		6	29.86	4.168	4556	2.19	76	5.69	9.02	2	1.23189	14.77
2003-07-31		15		7	29.96	2.288	2504	1.16	81.1	6.09	9.05	4	3.6766	46.48
2003-07-31		15		8	29.93	1.942	2125	0.98	83.4	6.28	9.54	4	3.37795	22.75
2003-07-31		15		9	29.51	2.186	2374	1.11	83.4	6.32	9.26	4	2.3523	35
2003-07-31		15		10	29.55	2.247	2443	1.14	79.6	6.02	9.29	5	2.66392	20.44
2003-07-31		15		11	29.98	1.947	2132	0.98	82.2	6.18	9.2	5	3.88495	24.22
2003-07-31		15		12	29.57	4.267	4640	2.25	83.5	6.28	9.04	5	5.66869	67.27
2003-07-31		15		13	28.7	4.436	4750	2.35	96.4	7.36	9.04	2	2.52811	36.82
2003-07-31		15		14	28.68	2.049	2193	1.04	85.7	6.59	9.08	4	3.07183	7.007
2003-07-31		15		15	28.95	4.279	4602	2.26	79.7	6.06	9.09	5	5.6895	29.61
2003-07-31		15		16	29.33	4.355	4716	2.3	83.2	6.28	9.18	3	1.94623	49.56
2003-07-31		15		17	29.43	4.307	4672	2.27	88.6	6.68	9.01	2	2.34814	32.69
2003-07-31		15		18	29.68	2.228	2427	1.13	74.1	5.6	9.42	4	3.78067	124.81
2003-07-31		15		19	29.78	4.268	4658	2.25	77.6	5.81	9.2	3	3.38976	76.3
2003-07-31		15		20	29.79	2.254	2460	1.14	79.6	6	9.32	4	4.01573	18.9
2003-07-31		15		21	29.02	1.921	2068	0.97	89.2	6.82	9.36	4	5.24327	6.398
2003-07-31		15		22	28.93	1.957	2104	0.99	86.1	6.6	9.32	3	4.33452	6.657
2003-07-31		15		23	29.26	2.227	2409	1.13	86.8	6.61	9.32	3	4.87239	31.99
2003-07-31		15		24	29.98	1.944	2129	0.98	80.3	6.04	9.4	2	3.97493	8.715
2003-07-31		15		25	29.68	1.956	2131	0.99	87.2	6.59	9.25	5	7.17474	17.08
2003-07-31		15		26	29.68	2.227	2426	1.13	83.1	6.28	9.3	3	2.93001	36.4
2003-07-31		15		27	30.03	4.333	4749	2.28	87	6.49	9.13	2	3.61889	29.47
2003-08-06		16		1	29.42	2.531	2531	1.19	83.4	6.33	9.01	4	4.41924	41.86
2003-08-06		16		2	29.6	2.346	2346	1.09	73.9	5.59	9.07	7	9.41278	16.436
2003-08-06		16		3	30.21	2.185	2185	1	79.2	5.93	9.41	6	5.10883	61.39
2003-08-06		16		4	30.23	2.16	2160	0.99	79.2	5.93	9.42	6	4.61078	5.838
2003-08-06		16		5	30.6	4.527	4527	2.15	88.7	6.56	8.95	6	6.71613	43.96
2003-08-06		16		6	30.66	4.111	4111	1.94	76.1	5.63	9.52	3	3.10341	41.09
2003-08-06		16		7	30.65	2.515	2515	1.15	75.4	5.6	9.55	3	5.18312	95.62
2003-08-06		16		8	30.85	2.163	2163	0.98	77.9	5.77	9.47	5	6.73337	25.41
2003-08-06		16		9	30.4	2.325	2325	1.07	86.3	6.44	9.09	5	3.83538	13.629
2003-08-06		16		10	30.48	2.399	2399	1.1	78.5	5.85	9.18	7	3.87674	37.94
2003-08-06		16		11	30.76	2.142	2142	0.97	80.8	5.99	9.28	5	6.8194	35.7
2003-08-06		16		12	30.83	4.154	4154	1.95	73.8	5.44	9.16	5	7.28586	104.37
2003-08-06		16		13	29.45	4.231	4231	2.04	84.8	6.4	9.43	2	3.0731	58.24
2003-08-06		16		14	29.48	2.218	2218	1.03	80.4	6.1	9.24	4	9.7472	10.612
2003-08-06		16		15	29.74	4.119	4119	1.98	79.3	5.96	9.12	5	6.46926	77.4375
2003-08-06		16		16	30.08	4.221	4221	2.01	81.6	6.1	9.17	6	6.93373	81.2
2003-08-06		16		17	30.59	4.201	4201	1.98	75.2	5.57	9.4	4	5.87614	62.3
2003-08-06		16		18	30.45	2.448	2448	1.12	75.7	5.64	9.25	6	7.28806	138.81
2003-08-06		16		19	30.78	4.213	4213	1.98	67.8	5	9	6	5.26619	58.17
2003-08-06		16		20	30.7	2.457	2457	1.12	60.5	4.49	9.19	7	8.03072	78.75
2003-08-06		16		21	29.82	2.112	2112	0.97	86.1	6.5	9.46	3	7.35006	6.706
2003-08-06		16		22	29.52	2.14	2140	0.99	84	6.37	9.51	3	8.68337	4.291
2003-08-06		16		23	30.68	2.439	2439	1.11	82.7	6.14	9.39	3	6.14002	13.251
2003-08-06		16		24	30.88	2.178	2178	0.99	73.6	5.45	9.5	2	8.80942	37.1
2003-08-06		16		25	30.48	2.195	2195	1	87.1	6.5	9.35	6	9.15502	26.6
2003-08-06		16		26	30.53	2.429	2429	1.11	81.5	6.07	9.28	5	7.43792	73.57
2003-08-06		16		27	30.78	4.272	4272	2.01	75.9	5.6	9.24	3	3.73087	58.1
2003-08-13		17		1	26.32	2.332	2332	1.16	107.5	8.61	9.27	4	4.99853	47.6
2003-08-13		17		2	26.13	2.164	2164	1.08	110.6	8.9	8.97	7	8.62069	7.105
2003-08-13		17		3	26.6	2.046	2046	1.01	99.2	7.92	9.28	6	4.45117	3.178
2003-08-13		17		4	26.82	2.01	2010	0.98	102.1	8.11	9.33	5	3.95123	3.227
2003-08-13		17		5	27.15	3.65	3650	1.83	99	7.79	9.02	5	5.98479	47.53
2003-08-13		17		6	27.2	3.394	3394	1.69	89	7	9.22	4	2.6985	30.03
2003-08-13		17		7	27.16	2.273	2273	1.11	95.3	7.52	9.28	5	5.05444	41.72
2003-08-13		17		8	27.32	2.031	2031	0.98	99	7.8	9.14	5	4.79234	8.715
2003-08-13		17		9	26.84	2.149	2149	1.05	98.1	7.8	9.07	5	4.38727	9.947
2003-08-13		17		10	26.91	2.196	2196	1.08	95.6	7.58	9.11	5	3.21124	25.27
2003-08-13		17		11	27.18	2.032	2032	0.99	92.8	7.33	9.2	6	6.38942	35.98
2003-08-13		17		12	27.08	3.45	3450	1.73	99	7.8	8.97	5	6.35593	57.89
2003-08-13		17		13	25.89	3.479	3479	1.79	98.2	7.9	9.5	3	2.72292	77.21
2003-08-13		17		14	25.6	2.056	2056	1.03	99.4	8.08	9.25	4	7.75449	6.51
2003-08-13		17		15	25.82	3.403	3403	1.75	95.7	7.72	9.1	4	4.76632	76
2003-08-13		17		16	26.15	3.498	3498	1.79	93.1	7.46	9.03	6	5.73195	36.89
2003-08-13		17		17	26.58	3.457	3457	1.75	93.7	7.45	9.12	3	3.62127	67.3
2003-08-13		17		18	26.76	2.166	2166	1.06	93.9	7.47	9.13	6	7.49265	100.24
2003-08-13		17		19	26.91	3.51	3510	1.77	92.9	7.35	8.71	6	4.82503	25.13
2003-08-13		17		20	26.95	2.191	2191	1.07	87.7	6.95	9.38	5	6.21687	87.5
2003-08-13		17		21	26.5	2	2000	0.98	99	7.92	9.48	4	7.06633	4.809
2003-08-13		17		22	26.89	2.042	2042	1	97.9	7.77	9.39	4	7.88492	2.891
2003-08-13		17		23	27.21	2.232	2232	1.09	98.9	7.8	9.35	7	7.33735	16.87
2003-08-13		17		24	27.19	2.028	2028	0.99	93.3	7.37	9.54	4	8.8509	19.74
2003-08-13		17		25	26.89	2.054	2054	1	100.4	7.97	9.33	5	9.12368	4.249
2003-08-13		17		26	26.72	2.215	2215	1.09	100	7.96	9.18	5	6.42562	110.18
2003-08-13		17		27	26.9	3.535	3535	1.78	98.2	7.76	9.12	7	5.19591	68.18
2003-08-21		18		1	28.63	2.303	2303	1.09	78.3	6.02	9.31	7	6.61711	39.2
2003-08-21		18		2	28.85	2.201	2201	1.04	83.6	6.41	8.66	6	9.58059	5.166
2003-08-21		18		3	29.51	2.136	2136	0.99	83.4	6.32	9.29	5	9.64038	2.989
2003-08-21		18		4	29.2	2.127	2127	0.99	75.6	5.77	9.3	5	6.73011	3.605
2003-08-21		18		5	29.77	3.466	3466	1.64	79.6	5.98	8.77	6	6.02277	26.11
2003-08-21		18		6	29.76	3.281	3281	1.55	76.3	5.75	9.14	5	5.6722	61.39
2003-08-21		18		7	29.96	2.374	2374	1.1	78.4	5.89	8.87	5	3.12613	49.84
2003-08-21		18		8	29.91	2.157	2157	0.99	77.5	5.84	9.14	6	7.29012	11.921
2003-08-21		18		9	29.6	2.266	2266	1.05	86.8	6.57	8.89	7	6.14986	26.25
2003-08-21		18		10	29.38	2.295	2295	1.07	72.8	5.53	9	6	5.41944	17.57
2003-08-21		18		11	30.1	2.167	2167	1	81.2	6.09	9.05	6	7.71861	30.38
2003-08-21		18		12	29.54	3.337	3337	1.59	79.2	5.98	8.82	7	5.40459	41.65
2003-08-21		18		13	28.48	3.273	3273	1.59	75.4	5.8	9.06	5	6.54245	101.99
2003-08-21		18		14	28.34	2.12	2120	1.01	80.3	6.21	8.92	6	7.70478	6.146
2003-08-21		18		15	28.84	3.273	3273	1.58	82	6.27	9.21	5	7.78451	110.18
2003-08-21		18		16	29.16	3.343	3343	1.6	79	6.01	8.97	7	6.61577	89.81
2003-08-21		18		17	29.59	3.327	3327	1.58	78.8	5.95	9	5	7.75782	116.725
2003-08-21		18		18	29.51	2.283	2283	1.06	77.2	5.85	8.58	7	8.12666	60.62
2003-08-21		18		19	29.78	3.373	3373	1.6	71.4	5.37	8.54	7	7.53325	34.37
2003-08-21		18		20	29.5	2.291	2291	1.07	81.2	6.16	9.26	6	9.42232	119
2003-08-21		18		21	29.26	2.121	2121	0.99	81.3	6.19	9.23	5	9.49376	4.676
2003-08-21		18		22	29.3	2.142	2142	1	84.8	6.45	9.08	5	8.65755	10.934
2003-08-21		18		23	30.02	2.349	2349	1.09	78	5.86	9.07	7	10.3319	22.19
2003-08-21		18		24	29.95	2.172	2172	1	81	6.1	8.95	6	9.84415	10.955
2003-08-21		18		25	29.58	2.189	2189	1.02	85.7	6.49	9.02	5	9.52943	5.67
2003-08-21		18		26	29.59	2.32	2320	1.08	84.1	6.36	8.92	6	7.95881	129.22
2003-08-21		18		27	29.9	3.377	3377	1.6	79.8	5.99	9.02	6	7.55203	108.71

## Sheet: PAR
2003 St. John's River Vallisneria Greenhouse Study
I:stjohns\data\phaseIV\03monitoring.xls\'PAR'
DATE	Time	TANK	0cm	37cm	K/N
		1	.	.	#VALUE!
		2	.	.	#VALUE!
		3	.	.	#VALUE!
		4	.	.	#VALUE!
		5	.	.	#VALUE!
		6	.	.	#VALUE!
		7	.	.	#VALUE!
		8	.	.	#VALUE!
		9	.	.	#VALUE!
		10	.	.	#VALUE!
		11	.	.	#VALUE!
		12	.	.	#VALUE!
		13	.	.	#VALUE!
		14	.	.	#VALUE!
		15	.	.	#VALUE!
		16	.	.	#VALUE!
		17	.	.	#VALUE!
		18	.	.	#VALUE!
		19	.	.	#VALUE!
		20	.	.	#VALUE!
		21	.	.	#VALUE!
		22	.	.	#VALUE!
		23	.	.	#VALUE!
		24	.	.	#VALUE!
		25	.	.	#VALUE!
		26	.	.	#VALUE!
		27	.	.	#VALUE!
2003-05-01	1899-12-31 01:30:00	1	636	480	0.760574
2003-05-01	1899-12-31 01:30:00	2	683.2	553.1	0.570943
2003-05-01	1899-12-31 01:30:00	3	913.5	672.8	0.826582
2003-05-01	1899-12-31 01:30:00	4	904.1	662	0.842363
2003-05-01	1899-12-31 01:30:00	5	740.1	506.7	1.02396
2003-05-01	1899-12-31 01:30:00	6	765.4	645	0.462563
2003-05-01	1899-12-31 01:30:00	7	931.2	626.7	1.07029
2003-05-01	1899-12-31 01:30:00	8	805.3	724.8	0.284646
2003-05-01	1899-12-31 01:30:00	9	855.9	588.5	1.01237
2003-05-01	1899-12-31 01:30:00	10	758.9	606.2	0.607189
2003-05-01	1899-12-31 01:30:00	11	817.1	639.8	0.661097
2003-05-01	1899-12-31 01:30:00	12	672.8	532.7	0.631053
2003-05-01	1899-12-31 01:30:00	13	705.4	562.2	0.613263
2003-05-01	1899-12-31 01:30:00	14	761.2	570.5	0.779413
2003-05-01	1899-12-31 01:30:00	15	794.5	579.5	0.852831
2003-05-01	1899-12-31 01:30:00	16	850	703.6	0.510882
2003-05-01	1899-12-31 01:30:00	17	613.1	549.3	0.296982
2003-05-01	1899-12-31 01:30:00	18	842	701.6	0.493018
2003-05-01	1899-12-31 01:30:00	19	823.3	643.3	0.666782
2003-05-01	1899-12-31 01:30:00	20	930.5	737.3	0.628992
2003-05-01	1899-12-31 01:30:00	21	785.5	586.4	0.790049
2003-05-01	1899-12-31 01:30:00	22	862.8	510.5	1.41836
2003-05-01	1899-12-31 01:30:00	23	894.4	721	0.58247
2003-05-01	1899-12-31 01:30:00	24	914.5	684.2	0.784128
2003-05-01	1899-12-31 01:30:00	25	811.2	663.8	0.541983
2003-05-01	1899-12-31 01:30:00	26	908.6	700.9	0.701459
2003-05-01	1899-12-31 01:30:00	27	852.8	739.4	0.385638
2003-05-08		1	.	.	.
2003-05-08		2			.
2003-05-08		3			.
2003-05-08		4			.
2003-05-08		5			.
2003-05-08		6			.
2003-05-08		7			.
2003-05-08		8			.
2003-05-08		9			.
2003-05-08		10			.
2003-05-08		11			.
2003-05-08		12			.
2003-05-08		13			.
2003-05-08		14			.
2003-05-08		15			.
2003-05-08		16			.
2003-05-08		17			.
2003-05-08		18			.
2003-05-08		19			.
2003-05-08		20			.
2003-05-08		21			.
2003-05-08		22			.
2003-05-08		23			.
2003-05-08		24			.
2003-05-08		25			.
2003-05-08		26			.
2003-05-08		27			.
2003-05-13		1	666.2	454.3	1.03468
2003-05-13		2	611	447	0.844698
2003-05-13		3	686.3	500.1	0.855424
2003-05-13		4	662.4	417.2	1.24947
2003-05-13		5	538.9	382.1	0.929318
2003-05-13		6	507	350.6	0.996933
2003-05-13		7	496.3	390.8	0.645904
2003-05-13		8	448.4	311	0.988899
2003-05-13		9	448.7	343	0.726011
2003-05-13		10	441.5	290.9	1.12756
2003-05-13		11	443.9	33.6	6.97587
2003-05-13		12	404	270.8	1.08117
2003-05-13		13	343.6	228.4	1.10373
2003-05-13		14	326	224.2	1.01178
2003-05-13		15	387.7	237	1.33019
2003-05-13		16	426.5	277.1	1.1655
2003-05-13		17	362	257.3	0.922707
2003-05-13		18	368.3	260.8	0.932822
2003-05-13		19	394.3	259.4	1.13173
2003-05-13		20	390.5	266.7	1.03055
2003-05-13		21	388.7	235.7	1.35202
2003-05-13		22	354.7	236	1.10119
2003-05-13		23	405.4	261.6	1.18394
2003-05-13		24	339.8	225.5	1.10821
2003-05-13		25	358.2	229	1.20911
2003-05-13		26	341.6	258.9	0.749185
2003-05-13		27	371.7	264.7	0.91754
2003-05-23		1	711.3	555.9	0.666232
2003-05-23		2	692.2	557.3	0.585868
2003-05-23		3	725.5	575	0.628354
2003-05-23		4	612.1	470.2	0.712804
2003-05-23		5	723.4	616.6	0.431735
2003-05-23		6	667.9	532	0.614851
2003-05-23		7	758.8	601.7	0.626971
2003-05-23		8	667.9	464.3	0.982723
2003-05-23		9	785.5	621.5	0.632931
2003-05-23		10	697.1	534	0.72036
2003-05-23		11	747.7	647.1	0.390543
2003-05-23		12	658.9	433.1	1.13406
2003-05-23		13	589.5	418.9	0.923358
2003-05-23		14	502.8	406.8	0.572624
2003-05-23		15	641.2	432.4	1.06484
2003-05-23		16	496.3	432.6	0.371262
2003-05-23		17	649.9	378	1.46466
2003-05-23		18	448.4	402.3	0.29321
2003-05-23		19	491.4	419.3	0.428843
2003-05-23		20	441.5	385.3	0.367989
2003-05-23		21	581.6	426.5	0.838299
2003-05-23		22	502.8	324.6	1.1827
2003-05-23		23	553.8	476.5	0.406313
2003-05-23		24	529.2	323.5	1.33018
2003-05-23		25	522.6	460.5	0.341901
2003-05-23		26	474.8	399.5	0.466702
2003-05-23		27	516	414.7	0.590679
2003-05-29		1	712.7	569.4	0.606696
2003-05-29		2	748	592.3	0.630783
2003-05-29		3	733.1	553.1	0.761468
2003-05-29		4	776.8	573.9	0.818183
2003-05-29		5	732.8	588.2	0.59407
2003-05-29		6	736.2	570.1	0.691054
2003-05-29		7	703	625.3	0.316555
2003-05-29		8	766.1	562.2	0.836365
2003-05-29		9	737.6	587.5	0.614934
2003-05-29		10	706.4	511.8	0.87094
2003-05-29		11	714.7	589.2	0.521884
2003-05-29		12	752.9	455	1.36118
2003-05-29		13	690.1	458.1	1.10743
2003-05-29		14	561.1	353	1.25252
2003-05-29		15	687.7	499.7	0.863094
2003-05-29		16	647.6	499.5	0.701799
2003-05-29		17	709.2	509.8	0.892214
2003-05-29		18	607.2	476.5	0.655109
2003-05-29		19	685.3	471.6	1.01007
2003-05-29		20	595.4	422.4	0.927786
2003-05-29		21	693.2	496.3	0.903076
2003-05-29		22	586.8	350.9	1.38968
2003-05-29		23	675.2	457.4	1.05257
2003-05-29		24	576.7	279	1.96246
2003-05-29		25	628	348.5	1.59163
2003-05-29		26	536.1	382.1	0.915239
2003-05-29		27	592	402.9	1.04005
2003-06-03		1	.	.	#VALUE!
2003-06-03		2	.	.	#VALUE!
2003-06-03		3	.	.	#VALUE!
2003-06-03		4	.	.	#VALUE!
2003-06-03		5	.	.	#VALUE!
2003-06-03		6	.	.	#VALUE!
2003-06-03		7	.	.	#VALUE!
2003-06-03		8	.	.	#VALUE!
2003-06-03		9	.	.	#VALUE!
2003-06-03		10	.	.	#VALUE!
2003-06-03		11	.	.	#VALUE!
2003-06-03		12	.	.	#VALUE!
2003-06-03		13	.	.	#VALUE!
2003-06-03		14	.	.	#VALUE!
2003-06-03		15	.	.	#VALUE!
2003-06-03		16	.	.	#VALUE!
2003-06-03		17	.	.	#VALUE!
2003-06-03		18	.	.	#VALUE!
2003-06-03		19	.	.	#VALUE!
2003-06-03		20	.	.	#VALUE!
2003-06-03		21	.	.	#VALUE!
2003-06-03		22	.	.	#VALUE!
2003-06-03		23	.	.	#VALUE!
2003-06-03		24	.	.	#VALUE!
2003-06-03		25	.	.	#VALUE!
2003-06-03		26	.	.	#VALUE!
2003-06-03		27	.	.	#VALUE!
2003-06-13		1	159.05	69.29	2.24572
2003-06-13		2	130.54	70.19	1.67696
2003-06-13		3	144.2	96.31	1.09089
2003-06-13		4	160.5	91.6	1.51585
2003-06-13		5	178.82	107.92	1.36484
2003-06-13		6	192.86	134.42	0.975663
2003-06-13		7	201	93.12	2.0795
2003-06-13		8	201.2	114.72	1.51839
2003-06-13		9	200.4	101.27	1.84466
2003-06-13		10	212.1	85.66	2.45046
2003-06-13		11	264.9	83.28	3.12742
2003-06-13		12	706.4	224.7	3.09572
2003-06-13		13	325.6	132.55	2.42895
2003-06-13		14	215.2	122.63	1.51999
2003-06-13		15	305.5	145.14	2.01149
2003-06-13		16	264.8	162	1.32805
2003-06-13		17	205.1	110.66	1.66766
2003-06-13		18	184.54	135.01	0.844642
2003-06-13		19	238.7	123.05	1.79086
2003-06-13		20	230.4	74.04	3.06814
2003-06-13		21	316.8	198.69	1.26088
2003-06-13		22	256.3	114.55	2.17659
2003-06-13		23	309.3	160.79	1.76814
2003-06-13		24	260.5	56.94	4.10974
2003-06-13		25	296.8	126.34	2.30833
2003-06-13		26	287.7	101.61	2.81291
2003-06-13		27	299.3	104.59	2.84162
2003-06-18		1	137.55	70.62	1.80182
2003-06-18		2	142.56	72.41	1.83086
2003-06-18		3	169.51	64.07	2.62956
2003-06-18		4	157.26	42.97	3.50648
2003-06-18		5	169.73	107.81	1.22659
2003-06-18		6	160.96	98.64	1.32346
2003-06-18		7	845.5	383.6	2.13602
2003-06-18		8	812.3	392.6	1.96508
2003-06-18		9	819.6	281.6	2.88738
2003-06-18		10	824	228.6	3.4654
2003-06-18		11	560.1	115.5	4.26715
2003-06-18		12	746.4	213.4	3.38404
2003-06-18		13	524.4	226.2	2.27253
2003-06-18		14	489.7	143.51	3.31727
2003-06-18		15	587	157.67	3.55276
2003-06-18		16	155.36	49.33	3.10057
2003-06-18		17	141.5	62.68	2.2007
2003-06-18		18	155.65	66.05	2.31675
2003-06-18		19	178.37	109.68	1.31431
2003-06-18		20	580	137.92	3.88204
2003-06-18		21	672.9	149.51	4.0655
2003-06-18		22	560.6	215.8	2.58015
2003-06-18		23	673.6	253.8	2.63808
2003-06-18		24	516	71.13	5.35567
2003-06-18		25	601.2	369.7	1.31415
2003-06-18		26	509.1	169.84	2.96699
2003-06-18		27	540.5	160.48	3.28196
2003-06-24		1	570.5	193.1	2.92785
2003-06-24		2	461.2	110.19	3.86926
2003-06-24		3	683.2	111.29	4.15527
2003-06-24		4	517.8	82.4	5.4378
2003-06-24		5	616.2	221.5	2.51354
2003-06-24		6	561.4	119.59	4.61422
2003-06-24		7	659.4	380.3	1.44827
2003-06-24		8	649.9	234.6	3.05167
2003-06-24		9	725.6	251.4	2.69091
2003-06-24		10	680.4	270.5	2.48783
2003-06-24		11	679.1	74.7	5.65784
2003-06-24		12	606	171.09	3.1965
2003-06-24		13	558.3	131.7	3.49417
2003-06-24		14	479.8	56.5	6.39464
2003-06-24		15	602	107.12	4.13186
2003-06-24		16	494.1	123.7	4.60405
2003-06-24		17	679.5	166.26	2.91736
2003-06-24		18	489.3	114.73	4.85521
2003-06-24		19	691.6	85.8	4.75726
2003-06-24		20	498.8	155.43	4.00437
2003-06-24		21	683.9	120.18	4.24248
2003-06-24		22	577.5	99.99	5.18948
2003-06-24		23	682.1	206	2.5759
2003-06-24		24	534.3	94.06	5.40068
2003-06-24		25	693.8	208.7	2.58485
2003-06-24		26	543.1	151.59	3.58009
2003-06-24		27	570.1	164.76	3.35492
2003-07-03		1	735.1	254.7	2.86465
2003-07-03		2	738	306.1	2.37846
2003-07-03		3	98.71	30.18	3.20272
2003-07-03		4	96.18	35.87	2.66573
2003-07-03		5	754.1	258	2.89883
2003-07-03		6	702.9	121.31	4.74828
2003-07-03		7	727.8	99.04	5.39055
2003-07-03		8	709.5	122.11	4.75578
2003-07-03		9	474	243.1	1.80469
2003-07-03		10	713.9	240.4	2.94173
2003-07-03		11	104.19	76.98	0.818028
2003-07-03		12	700.3	275.9	2.51749
2003-07-03		13	139.82	102.37	0.8426
2003-07-03		14	474.7	143.22	3.23865
2003-07-03		15	527.7	126.21	3.86643
2003-07-03		16	569.8	171.27	3.24877
2003-07-03		17	675.5	215.9	3.0828
2003-07-03		18	515.3	146.07	3.4072
2003-07-03		19	629	94.5	5.12306
2003-07-03		20	545.3	113.48	4.24246
2003-07-03		21	704	257	2.72352
2003-07-03		22	542	218	2.46154
2003-07-03		23	653.5	279.1	2.29938
2003-07-03		24	571.2	143.76	3.72863
2003-07-03		25	613.3	265.3	2.26485
2003-07-03		26	608.2	185.42	3.21049
2003-07-03		27	587.3	270	2.10031
2003-07-07		1	595	131.04	4.08935
2003-07-07		2	583	228	2.53741
2003-07-07		3	28.14	7.79	3.47122
2003-07-07		4	116	63.41	1.63235
2003-07-07		5	417	282.7	1.05054
2003-07-07		6	607	261	2.2811
2003-07-07		7	813	290	2.78608
2003-07-07		8	773	107	5.34446
2003-07-07		9	540.5	155.6	3.36542
2003-07-07		10	790	389	1.91474
2003-07-07		11	118	78.5	1.10158
2003-07-07		12	796	239	3.25172
2003-07-07		13	545	260	2.00028
2003-07-07		14	68.9	21.8	3.11012
2003-07-07		15	587	124.6	4.18896
2003-07-07		16	558	245	2.2246
2003-07-07		17	631	159	3.72541
2003-07-07		18	583	168	3.36277
2003-07-07		19	573	81	5.28767
2003-07-07		20	549	146	3.57971
2003-07-07		21	622	134	4.14892
2003-07-07		22	518	63.5	5.6728
2003-07-07		23	223	122	1.63014
2003-07-07		24	510	76	5.14507
2003-07-07		25	484	295	1.33813
2003-07-07		26	452	124	3.49568
2003-07-07		27	424	183	2.27094
2003-07-15		1	.	.	#VALUE!
2003-07-15		2	.	.	#VALUE!
2003-07-15		3	.	.	#VALUE!
2003-07-15		4	.	.	#VALUE!
2003-07-15		5	.	.	#VALUE!
2003-07-15		6	.	.	#VALUE!
2003-07-15		7	.	.	#VALUE!
2003-07-15		8	.	.	#VALUE!
2003-07-15		9	.	.	#VALUE!
2003-07-15		10	.	.	#VALUE!
2003-07-15		11	.	.	#VALUE!
2003-07-15		12	.	.	#VALUE!
2003-07-15		13	.	.	#VALUE!
2003-07-15		14	.	.	#VALUE!
2003-07-15		15	.	.	#VALUE!
2003-07-15		16	.	.	#VALUE!
2003-07-15		17	.	.	#VALUE!
2003-07-15		18	.	.	#VALUE!
2003-07-15		19	.	.	#VALUE!
2003-07-15		20	.	.	#VALUE!
2003-07-15		21	.	.	#VALUE!
2003-07-15		22	.	.	#VALUE!
2003-07-15		23	.	.	#VALUE!
2003-07-15		24	.	.	#VALUE!
2003-07-15		25	.	.	#VALUE!
2003-07-15		26	.	.	#VALUE!
2003-07-15		27	.	.	#VALUE!
2003-07-24		1	524.6	136.23	3.64403
2003-07-24		2	739.8	313.8	2.3179
2003-07-24		3	743.5	139.16	4.52904
2003-07-24		4	414.3	63.78	5.05716
2003-07-24		5	687.9	184.8	3.55235
2003-07-24		6	749.4	193	3.66644
2003-07-24		7	231.1	119.26	1.78796
2003-07-24		8	389.8	120.58	3.17114
2003-07-24		9	260.8	181.11	0.985539
2003-07-24		10	333.9	138.65	2.37538
2003-07-24		11	317	136.71	2.27308
2003-07-24		12	454.6	167.61	2.6967
2003-07-24		13	367	127.79	2.85128
2003-07-24		14	264.9	91.1	2.88485
2003-07-24		15	355.6	131	2.69894
2003-07-24		16	552.6	347.4	1.25448
2003-07-24		17	695.6	297.7	2.29375
2003-07-24		18	419.8	123.4	3.30905
2003-07-24		19	683.9	179.35	3.61749
2003-07-24		20	416.9	232	1.58408
2003-07-24		21	510.5	88.8	4.72704
2003-07-24		22	524.8	55.84	6.05548
2003-07-24		23	685	198.08	3.35337
2003-07-24		24	576.9	60.85	6.07907
2003-07-24		25	570.6	72.1	5.5909
2003-07-24		26	556.6	295.9	1.70764
2003-07-24		27	633.8	286.3	2.14782
2003-07-31		1	561.4	66.27	5.77486
2003-07-31		2	486.9	63.93	5.48722
2003-07-31		3	646.6	131.33	4.30815
2003-07-31		4	499.1	45.97	6.44545
2003-07-31		5	612.6	247	2.45493
2003-07-31		6	487.9	309.3	1.23189
2003-07-31		7	616.2	158.1	3.6766
2003-07-31		8	447.6	128.26	3.37795
2003-07-31		9	545.6	228.5	2.3523
2003-07-31		10	426.8	159.28	2.66392
2003-07-31		11	570.9	135.61	3.88495
2003-07-31		12	443.5	54.45	5.66869
2003-07-31		13	499.2	195.9	2.52811
2003-07-31		14	421.7	135.33	3.07183
2003-07-31		15	452.1	55.08	5.6895
2003-07-31		16	439.9	214.1	1.94623
2003-07-31		17	541.9	227.3	2.34814
2003-07-31		18	413.6	102.11	3.78067
2003-07-31		19	607.5	173.32	3.38976
2003-07-31		20	463.2	104.83	4.01573
2003-07-31		21	383.5	55.11	5.24327
2003-07-31		22	457.5	92.02	4.33452
2003-07-31		23	629.4	103.75	4.87239
2003-07-31		24	401.9	92.34	3.97493
2003-07-31		25	510.5	35.9	7.17474
2003-07-31		26	455.7	154.12	2.93001
2003-07-31		27	471.9	123.69	3.61889
2003-08-07		1	532.8	129.54	4.41924
2003-08-07		2	449.9	22.13	9.41278
2003-08-07		3	562.5	109.68	5.10883
2003-08-07		4	465.2	106.38	4.61078
2003-08-07		5	530.1	61.8	6.71613
2003-08-07		6	520.8	192.92	3.10341
2003-08-07		7	576.4	109.75	5.18312
2003-08-07		8	557.7	64.66	6.73337
2003-08-07		9	460.46	134.95	3.83538
2003-08-07		10	521.5	150.83	3.87674
2003-08-07		11	637.1	71.86	6.8194
2003-08-07		12	481.1	46.74	7.28586
2003-08-07		13	484.6	181.26	3.0731
2003-08-07		14	327.4	14.47	9.7472
2003-08-07		15	517.1	65.24	6.46926
2003-08-07		16	350.1	38.07	6.93373
2003-08-07		17	580	88.47	5.87614
2003-08-07		18	325.8	31.63	7.28806
2003-08-07		19	574.4	106.5	5.26619
2003-08-07		20	377.8	28.92	8.03072
2003-08-07		21	559.8	53.28	7.35006
2003-08-07		22	448	27.83	8.68337
2003-08-07		23	524.6	73.54	6.14002
2003-08-07		24	405.6	24.2	8.80942
2003-08-07		25	535.4	28.6	9.15502
2003-08-07		26	400.7	37.08	7.43792
2003-08-07		27	446.9	135.43	3.73087
2003-08-13		1	140.73	22.14	4.99853
2003-08-13		2	110.96	4.57	8.62069
2003-08-13		3	145.92	28.11	4.45117
2003-08-13		4	160.15	37.12	3.95123
2003-08-13		5	158.21	17.28	5.98479
2003-08-13		6	171.42	63.16	2.6985
2003-08-13		7	156.52	24.12	5.05444
2003-08-13		8	148.12	25.15	4.79234
2003-08-13		9	157.01	30.97	4.38727
2003-08-13		10	160.41	48.89	3.21124
2003-08-13		11	155.58	14.63	6.38942
2003-08-13		12	156.71	14.92	6.35593
2003-08-13		13	126.5	46.19	2.72292
2003-08-13		14	120.36	6.83	7.75449
2003-08-13		15	161.4	27.67	4.76632
2003-08-13		16	143.33	17.19	5.73195
2003-08-13		17	154.04	40.34	3.62127
2003-08-13		18	130.2	8.14	7.49265
2003-08-13		19	118.09	19.81	4.82503
2003-08-13		20	140.77	14.11	6.21687
2003-08-13		21	167.21	12.24	7.06633
2003-08-13		22	157.01	8.49	7.88492
2003-08-13		23	165.97	10.99	7.33735
2003-08-13		24	183.75	6.95	8.8509
2003-08-13		25	188.64	6.45	9.12368
2003-08-13		26	162.42	15.07	6.42562
2003-08-13		27	198.3	29	5.19591
2003-08-21		1	361.3	31.23	6.61711
2003-08-21		2	429.8	12.41	9.58059
2003-08-21		3	533.6	15.07	9.64038
2003-08-21		4	402.3	33.35	6.73011
2003-08-21		5	409.2	44.07	6.02277
2003-08-21		6	320.6	39.31	5.6722
2003-08-21		7	353	111.03	3.12613
2003-08-21		8	311.2	20.97	7.29012
2003-08-21		9	290.8	29.88	6.14986
2003-08-21		10	261.3	35.18	5.41944
2003-08-21		11	303.8	17.47	7.71861
2003-08-21		12	257.8	34.9	5.40459
2003-08-21		13	221.7	19.7	6.54245
2003-08-21		14	180.45	10.43	7.70478
2003-08-21		15	254.1	14.26	7.78451
2003-08-21		16	233	20.15	6.61577
2003-08-21		17	269.6	15.28	7.75782
2003-08-21		18	216.8	10.72	8.12666
2003-08-21		19	253.3	15.6	7.53325
2003-08-21		20	209.7	6.42	9.42232
2003-08-21		21	218	6.5	9.49376
2003-08-21		22	200.6	8.15	8.65755
2003-08-21		23	221.8	4.85	10.3319
2003-08-21		24	196.25	5.14	9.84415
2003-08-21		25	212.4	6.25	9.52943
2003-08-21		26	187.4	9.86	7.95881
2003-08-21		27	201.6	12.33	7.55203

## Sheet: Chla
2003 St. John's River Vallisneria Greenhouse Study
I:stjohns\data\phaseV\03monitoring.xls\'Chla'
DATE	Time	TANK	Chl a (1)	Chl a (2)	Ext. Vol	Filter Vol	Actual Chl a
2003-04-24		1	21.5	18.3	7	50
2003-04-24		2	26.4	27.2	7	50
2003-04-24		3	26	30.3	7	50
2003-04-24		4	30	31.4	7	50
2003-04-24		5	17.6	15.7	7	50
2003-04-24		6	41.4	40.4	7	50
2003-04-24		7	26	30.3	7	50
2003-04-24		8	26.3	26	7	50
2003-04-24		9	30.7	25.7	7	50
2003-04-24		10	28.6	27.3	7	50
2003-04-24		11	28.1	37.4	7	50
2003-04-24		12	19.5	12.6	7	50
2003-04-24		13	32.5	25.2	7	50
2003-04-24		14	27.3	19	7	50
2003-04-24		15	28.2	24.1	7	50
2003-04-24		16	18.4	32.1	7	50
2003-04-24		17	22.1	21.7	7	50
2003-04-24		18	30.8	24.2	7	50
2003-04-24		19	27.9	32	7	50
2003-04-24		20	20.5	25.2	7	50
2003-04-24		21	32.1	28.1	7	50
2003-04-24		22	31.6	24.3	7	50
2003-04-24		23	34.5	21.7	7	50
2003-04-24		24	17	19.3	7	50
2003-04-24		25	28.7	18.7	7	50
2003-04-24		26	23.4	33.1	7	50
2003-04-24		27	25.5	25.6	7	50
2003-05-01		1	21.5	22	7	50	3.045
2003-05-01		2	28.5	17.3	7	50	3.206
2003-05-01		3	20.2	21.6	7	50	2.926
2003-05-01		4	21.1	24.8	7	50	3.213
2003-05-01		5	14.6	18.2	7	50	2.296
2003-05-01		6	24.2	41.2	7	50	4.578
2003-05-01		7	28.7	34.6	7	50	4.431
2003-05-01		8	26.3	20.8	7	50	3.297
2003-05-01		9	31.8	30	7	50	4.326
2003-05-01		10	26.4	18.1	7	50	3.115
2003-05-01		11	22.9	29.7	7	50	3.682
2003-05-01		12	19.5	21.8	7	50	2.891
2003-05-01		13	18	31.8	7	50	3.486
2003-05-01		14	13.9	16.9	7	50	2.156
2003-05-01		15	20	17.7	7	50	2.639
2003-05-01		16	26.7	30.6	7	50	4.011
2003-05-01		17	34.2	18.1	7	50	3.661
2003-05-01		18	30.1	30.6	7	50	4.249
2003-05-01		19	25.1	31.6	7	50	3.969
2003-05-01		20	23.7	34.4	7	50	4.067
2003-05-01		21	15.1	32.9	7	50	3.36
2003-05-01		22	26.7	28.5	7	50	3.864
2003-05-01		23	26.5	21.1	7	50	3.332
2003-05-01		24	34.7	28.3	7	50	4.41
2003-05-01		25	25.8	21.8	7	50	3.332
2003-05-01		26	18.9	23.8	7	50	2.989
2003-05-01		27	49.1	31.1	7	50	5.614
2003-05-08		1	46.8	40.6	7	50	19.46
2003-05-08		2	44.5	42	7	50	16.779
2003-05-08		3	39.3	46	7	50	8.267
2003-05-08		4	44.1	41.1	7	50	19.04
2003-05-08		5	37.2	64.9	7	50	5.6
2003-05-08		6	42.1	41	7	50	13.048
2003-05-08		7	43.8	35.4	7	50	11.872
2003-05-08		8	27.5	26.7	7	50	5.81
2003-05-08		9	22.3	28.7	7	50	22.33
2003-05-08		10	53.9	47.8	7	50	26.53
2003-05-08		11	36.2	40.7	7	50	17.01
2003-05-08		12	38.9	30.8	7	50	24.78
2003-05-08		13	34.7	41.2	7	50	10.045
2003-05-08		14	21.9	23.3	7	50	8.995
2003-05-08		15	34.9	32.3	7	50	13.468
2003-05-08		16	34.9	35.2	7	50	30.73
2003-05-08		17	45.5	57.2	7	50	9.548
2003-05-08		18	43.2	51	7	50	19.74
2003-05-08		19	70.1	63.1	7	50	34.23
2003-05-08		20	44.7	36.1	7	50	29.89
2003-05-08		21	41.1	33.4	7	50	12.971
2003-05-08		22	39.7	43.8	7	50	7.63
2003-05-08		23	48.6	44.5	7	50	16.814
2003-05-08		24	46.8	28.9	7	50	29.96
2003-05-08		25	54	54.1	7	50	5.103
2003-05-08		26	50.6	54.1	7	50	32.2
2003-05-08		27	73.4	79.6	7	50	28.42
2003-05-13		1	92.3	98.3	7	50	13.342
2003-05-13		2	32	41.3	7	50	5.131
2003-05-13		3	53.3	60.6	7	50	7.973
2003-05-13		4	53.9	56.5	7	50	7.728
2003-05-13		5	28.3	32.1	7	50	4.228
2003-05-13		6	24.9	21	7	50	3.213
2003-05-13		7	30	27.6	7	50	4.032
2003-05-13		8	63.9	49.4	7	50	7.931
2003-05-13		9	51	40.7	7	50	6.419
2003-05-13		10	57.6	45	7	50	7.182
2003-05-13		11	34.3	51.8	7	50	6.027
2003-05-13		12	115	49	7	50	11.48
2003-05-13		13	85.1	104	7	50	13.237
2003-05-13		14	58.8	53.1	7	50	7.833
2003-05-13		15	52.1	62.3	7	50	8.008
2003-05-13		16	68.2	91.5	7	50	11.179
2003-05-13		17	47.9	69.5	7	50	8.218
2003-05-13		18	50.3	53.1	7	50	7.238
2003-05-13		19	67.3	50.8	7	50	8.267
2003-05-13		20	121	103	7	50	15.68
2003-05-13		21	86.6	93.7	7	50	12.621
2003-05-13		22	56.4	61.5	7	50	8.253
2003-05-13		23	135	110	7	50	17.15
2003-05-13		24	61	77.9	7	50	9.723
2003-05-13		25	102	116	7	50	15.26
2003-05-13		26	37.1	36	7	50	5.117
2003-05-13		27	80.9	94	7	50	12.243
2003-05-21		1	48.9	77.8	7	50	8.869
2003-05-21		2	47.3	45.3	7	50	6.482
2003-05-21		3	66	50	7	50	8.12
2003-05-21		4	28	23	7	50	3.57
2003-05-21		5	56.6	23.4	7	50	5.6
2003-05-21		6	36.1	23.4	7	50	4.165
2003-05-21		7	53.3	45.6	7	50	6.923
2003-05-21		8	62.9	63.7	7	50	8.862
2003-05-21		9	31.1	30.9	7	50	4.34
2003-05-21		10	44.5	48.4	7	50	6.503
2003-05-21		11	65.3	98.4	7	50	11.459
2003-05-21		12	95.4	112	7	50	14.518
2003-05-21		13	75.2	87.9	7	50	11.417
2003-05-21		14	116	118	7	50	16.38
2003-05-21		15	56.4	52.2	7	50	7.602
2003-05-21		16	45	35.7	7	50	5.649
2003-05-21		17	94	73.7	7	50	11.739
2003-05-21		18	111	86.2	7	50	13.804
2003-05-21		19	30.7	34.2	7	50	4.543
2003-05-21		20	64.4	28.8	7	50	6.524
2003-05-21		21	64.4	43.2	7	50	7.532
2003-05-21		22	91.9	79.6	7	50	12.005
2003-05-21		23	92.6	74.6	7	50	11.704
2003-05-21		24	72.2	81.4	7	50	10.752
2003-05-21		25	172	168	7	50	23.8
2003-05-21		26	37.6	31.5	7	50	4.837
2003-05-21		27	51.9	55.1	7	50	7.49
2003-05-29		1	86.6	103	7	50	13.272
2003-05-29		2	48	31.7	7	50	5.579
2003-05-29		3	46.2	59.1	7	50	7.371
2003-05-29		4	27	29.3	7	50	3.941
2003-05-29		5	22.4	36.9	7	50	4.151
2003-05-29		6	44.6	56.2	7	50	7.056
2003-05-29		7	39.8	36.3	7	50	5.327
2003-05-29		8	53.5	71.3	7	50	8.736
2003-05-29		9	35.3	42.9	7	50	5.474
2003-05-29		10	57	66.7	7	50	8.659
2003-05-29		11	45.9	42.1	7	50	6.16
2003-05-29		12	156	164	7	50	22.4
2003-05-29		13	69.3	60.2	7	50	9.065
2003-05-29		14	81.1	87.1	7	50	11.774
2003-05-29		15	69.3	53.4	7	50	8.589
2003-05-29		16	61.3	54.4	7	50	8.099
2003-05-29		17	43.7	59	7	50	7.189
2003-05-29		18	70.9	78.2	7	50	10.437
2003-05-29		19	71.7	83	7	50	10.829
2003-05-29		20	90.3	119	7	50	14.651
2003-05-29		21	35.8	40.9	7	50	5.369
2003-05-29		22	57.9	64.6	7	50	8.575
2003-05-29		23	153	138	7	50	20.37
2003-05-29		24	62.8	98.6	7	50	11.298
2003-05-29		25	152	178	7	50	23.1
2003-05-29		26	106	102	7	50	14.56
2003-05-29		27	75.2	88.1	7	50	11.431
2003-06-04		1	161	117	7	50	19.46
2003-06-04		2	153	86.7	7	50	16.779
2003-06-04		3	46	72.1	7	50	8.267
2003-06-04		4	148	124	7	50	19.04
2003-06-04		5	51.3	28.7	7	50	5.6
2003-06-04		6	73.4	113	7	50	13.048
2003-06-04		7	96	73.6	7	50	11.872
2003-06-04		8	41.1	41.9	7	50	5.81
2003-06-04		9	155	164	7	50	22.33
2003-06-04		10	137	242	7	50	26.53
2003-06-04		11	130	113	7	50	17.01
2003-06-04		12	233	121	7	50	24.78
2003-06-04		13	84.3	59.2	7	50	10.045
2003-06-04		14	73.3	55.2	7	50	8.995
2003-06-04		15	93.7	98.7	7	50	13.468
2003-06-04		16	242	197	7	50	30.73
2003-06-04		17	64.9	71.5	7	50	9.548
2003-06-04		18	138	144	7	50	19.74
2003-06-04		19	292	197	7	50	34.23
2003-06-04		20	226	201	7	50	29.89
2003-06-04		21	86.2	99.1	7	50	12.971
2003-06-04		22	56.9	52.1	7	50	7.63
2003-06-04		23	99.2	141	7	50	16.814
2003-06-04		24	173	255	7	50	29.96
2003-06-04		25	37.7	35.2	7	50	5.103
2003-06-04		26	280	180	7	50	32.2
2003-06-04		27	239	167	7	50	28.42
2003-06-12		1	486	444	7	50	65.1
2003-06-12		2	197	227	7	50	29.68
2003-06-12		3	32.2	36	7	50	4.774
2003-06-12		4	76	69.7	7	50	10.199
2003-06-12		5	96.9	71.1	7	50	11.76
2003-06-12		6	106	85.7	7	50	13.419
2003-06-12		7	472	512	7	50	68.88
2003-06-12		8	220	209	7	50	30.03
2003-06-12		9	333	396	7	50	51.03
2003-06-12		10	316	355	7	50	46.97
2003-06-12		11	90.8	153	7	30	28.4433
2003-06-12		12	405	386	7	50	55.37
2003-06-12		13	549	533	7	50	75.74
2003-06-12		14	41.3	59	7	50	7.021
2003-06-12		15	341	390	7	50	51.17
2003-06-12		16	84.2	83.8	7	50	11.76
2003-06-12		17	141	115	7	50	17.92
2003-06-12		18	40.4	39.1	7	50	5.565
2003-06-12		19	276	283	7	50	39.13
2003-06-12		20	550	458	7	50	70.56
2003-06-12		21	46.5	40.9	7	50	6.118
2003-06-12		22	76.4	75.8	7	50	10.654
2003-06-12		23	197	175	7	50	26.04
2003-06-12		24	117	116	7	50	16.31
2003-06-12		25	128	112	7	50	16.8
2003-06-12		26	216	249	7	50	32.55
2003-06-12		27	333	350	7	50	47.81
2003-06-18		1	343	328	7	50	46.97
2003-06-18		2	181	260	7	50	30.87
2003-06-18		3	54.1	48.1	7	50	7.154
2003-06-18		4	114	107	7	50	15.47
2003-06-18		5	53.6	57	7	50	7.742
2003-06-18		6	160	197	7	50	24.99
2003-06-18		7	267	298	7	50	39.55
2003-06-18		8	129	173	7	50	21.14
2003-06-18		9	377	421	7	50	55.86
2003-06-18		10	453	515	7	50	67.76
2003-06-18		11	139	171	7	25	43.4
2003-06-18		12	376	552	7	50	64.96
2003-06-18		13	380	606	7	50	69.02
2003-06-18		14	52	71.6	7	50	8.652
2003-06-18		15	357	432	7	50	55.23
2003-06-18		16	643	618	7	50	88.27
2003-06-18		17	448	618	7	50	74.62
2003-06-18		18	137	135	7	50	19.04
2003-06-18		19	659	772	7	50	100.17
2003-06-18		20	345	291	7	50	44.52
2003-06-18		21	53.8	51.1	7	50	7.343
2003-06-18		22	76.7	60.2	7	50	9.583
2003-06-18		23	171	179	7	50	24.5
2003-06-18		24	185	171	7	30	41.5333
2003-06-18		25	82.8	80.5	7	50	11.431
2003-06-18		26	493	446	7	50	65.73
2003-06-18		27	571	565	7	50	79.52
2003-06-24		1	570	619	7	50	83.23
2003-06-24		2	631	395	7	50	71.82
2003-06-24		3	61.5	62.8	7	50	8.701
2003-06-24		4	114	87.2	7	50	14.084
2003-06-24		5	.	258	7	40	45.15
2003-06-24		6	432	518	7	40	83.125
2003-06-24		7	228	20.5	7	50	17.395
2003-06-24		8	318	420	7	50	51.66
2003-06-24		9	260	253	7	50	35.91
2003-06-24		10	227	261	7	50	34.16
2003-06-24		11	414	439	7	40	74.6375
2003-06-24		12	410	364	7	40	67.725
2003-06-24		13	387	350	7	50	51.59
2003-06-24		14	132	200	7	50	23.24
2003-06-24		15	712	.	7	50	99.68
2003-06-24		16	180	.	7	50	25.2
2003-06-24		17	705	.	7	50	98.7
2003-06-24		18	380	.	7	50	53.2
2003-06-24		19	703	.	7	40	123.025
2003-06-24		20	392	.	7	50	54.88
2003-06-24		21	80.2	.	7	50	11.228
2003-06-24		22	145	.	7	50	20.3
2003-06-24		23	445	.	7	50	62.3
2003-06-24		24	248	.	7	50	34.72
2003-06-24		25	238	.	7	50	33.32
2003-06-24		26	605	.	7	50	84.7
2003-06-24		27	559	.	7	50	78.26
2003-07-03		1	559	462	7	45	79.4111
2003-07-03		2	248	189	7	50	30.59
2003-07-03		3	45.1	48.5	7	50	6.552
2003-07-03		4	19.5	23.2	7	50	2.989
2003-07-03		5	255	207	7	35	46.2
2003-07-03		6	490	459	7	20	166.075
2003-07-03		7	818	412	7	35	123
2003-07-03		8	49.3	36.4	7	50	5.999
2003-07-03		9	259	266	7	40	45.9375
2003-07-03		10	101	103	7	50	14.28
2003-07-03		11	125	96.3	7	50	15.491
2003-07-03		12	140	150	7	50	20.3
2003-07-03		13	579	565	7	50	80.08
2003-07-03		14	453	483	7	50	65.52
2003-07-03		15	834	809	7	45	127.789
2003-07-03		16	401	478	7	50	61.53
2003-07-03		17	472	393	7	50	60.55
2003-07-03		18	621	698	7	50	92.33
2003-07-03		19	682	821	7	50	105.21
2003-07-03		20	406	397	7	40	70.2625
2003-07-03		21	38.5	33	7	50	5.005
2003-07-03		22	28.2	28.8	7	50	3.99
2003-07-03		23	182	179	7	50	25.27
2003-07-03		24	84.4	97.9	7	50	12.761
2003-07-03		25	120	119	7	50	16.73
2003-07-03		26	356	329	7	50	47.95
2003-07-03		27	239	170	7	50	28.63
2003-07-07		1	493	518	7	50	70.77
2003-07-07		2	212	255	7	50	32.69
2003-07-07		3	63.5	.	7	50	8.89
2003-07-07		4	30	28.7	7	50	4.109
2003-07-07		5	209	94.8	7	50	21.266
2003-07-07		6	328	269	7	50	41.79
2003-07-07		7	277	242	7	50	36.33
2003-07-07		8	138	117	7	50	17.85
2003-07-07		9	335	269	7	50	42.28
2003-07-07		10	220	154	7	50	26.18
2003-07-07		11	76.4	62.9	7	50	9.751
2003-07-07		12	219	113	7	50	23.24
2003-07-07		13	317	210	7	50	36.89
2003-07-07		14	184	123	7	50	21.49
2003-07-07		15	620	636	7	50	87.92
2003-07-07		16	319	270	7	50	41.23
2003-07-07		17	406	404	7	50	56.7
2003-07-07		18	535	523	7	50	74.06
2003-07-07		19	527	667	7	50	83.58
2003-07-07		20	404	401	7	50	56.35
2003-07-07		21	37.9	24	7	50	4.333
2003-07-07		22	71.6	71.2	7	50	9.996
2003-07-07		23	562	596	7	50	81.06
2003-07-07		24	.	341	7	50	47.74
2003-07-07		25	75.5	233	7	50	21.595
2003-07-07		26	439	375	7	50	56.98
2003-07-07		27	223	133	7	50	24.92
2003-07-15		1	329	305	7	50	44.38
2003-07-15		2	91.3	157	7	50	17.381
2003-07-15		3	91.5	73.1	7	50	11.522
2003-07-15		4	30.8	25.6	7	50	3.948
2003-07-15		5	361	323	7	50	47.88
2003-07-15		6	462	348	7	50	56.7
2003-07-15		7	422	314	7	50	51.52
2003-07-15		8	157	124	7	50	19.67
2003-07-15		9	185	182	7	50	25.69
2003-07-15		10	244	212	7	50	31.92
2003-07-15		11	46.8	48.3	7	50	6.657
2003-07-15		12	524	351	7	50	61.25
2003-07-15		13	366	529	7	50	62.65
2003-07-15		14	124	95	7	50	15.33
2003-07-15		15	328	327	7	50	45.85
2003-07-15		16	501	632	7	50	79.31
2003-07-15		17	226	419	7	50	45.15
2003-07-15		18	620	274	7	50	62.58
2003-07-15		19	999	668	7	50	116.69
2003-07-15		20	245	204	7	30	52.3833
2003-07-15		21	63	53	7	50	8.12
2003-07-15		22	111	88.9	7	50	13.993
2003-07-15		23	295	286	7	50	40.67
2003-07-15		24	245	329	7	50	40.18
2003-07-15		25	71.9	61	7	50	9.303
2003-07-15		26	929	489	7	50	99.26
2003-07-15		27	393	373	7	50	53.62
2003-07-24		1	227	225	7	50	31.64
2003-07-24		2	183	212	7	50	27.65
2003-07-24		3	26.1	29.5	7	50	3.892
2003-07-24		4	26.9	34.2	7	50	4.277
2003-07-24		5	157	159	7	50	22.12
2003-07-24		6	200	218	7	50	29.26
2003-07-24		7	231	242	7	50	33.11
2003-07-24		8	72.8	75.2	7	50	10.36
2003-07-24		9	123	110	7	50	16.31
2003-07-24		10	102	111	7	50	14.91
2003-07-24		11	49.5	46.4	7	50	6.713
2003-07-24		12	258	339	7	50	41.79
2003-07-24		13	360	413	7	50	54.11
2003-07-24		14	62.8	57.1	7	50	8.393
2003-07-24		15	204	257	7	50	32.27
2003-07-24		16	225	267	7	50	34.44
2003-07-24		17	201	247	7	50	31.36
2003-07-24		18	115	139	7	50	17.78
2003-07-24		19	605	680	7	50	89.95
2003-07-24		20	305	300	7	42	50.4167
2003-07-24		21	32.6	30.3	7	50	4.403
2003-07-24		22	50.1	51.3	7	50	7.098
2003-07-24		23	171	42.3	7	50	14.931
2003-07-24		24	130	177	7	50	21.49
2003-07-24		25	62	61.6	7	50	8.652
2003-07-24		26	91.5	92.7	7	50	12.894
2003-07-24		27	254	266	7	50	36.4
2003-07-31		1	403	382	7	50	54.95
2003-07-31		2	136	136	7	50	19.04
2003-07-31		3	25	38.9	7	50	4.473
2003-07-31		4	29.4	41.9	7	50	4.991
2003-07-31		5	319	281	7	50	42
2003-07-31		6	106	105	7	50	14.77
2003-07-31		7	305	359	7	50	46.48
2003-07-31		8	159	166	7	50	22.75
2003-07-31		9	192	308	7	50	35
2003-07-31		10	181	111	7	50	20.44
2003-07-31		11	179	167	7	50	24.22
2003-07-31		12	506	455	7	50	67.27
2003-07-31		13	269	257	7	50	36.82
2003-07-31		14	47.1	53	7	50	7.007
2003-07-31		15	213	210	7	50	29.61
2003-07-31		16	381	327	7	50	49.56
2003-07-31		17	264	203	7	50	32.69
2003-07-31		18	870	913	7	50	124.81
2003-07-31		19	536	554	7	50	76.3
2003-07-31		20	117	153	7	50	18.9
2003-07-31		21	44.1	47.3	7	50	6.398
2003-07-31		22	42.7	52.4	7	50	6.657
2003-07-31		23	230	227	7	50	31.99
2003-07-31		24	69.1	55.4	7	50	8.715
2003-07-31		25	127	117	7	50	17.08
2003-07-31		26	253	267	7	50	36.4
2003-07-31		27	246	175	7	50	29.47
2003-08-06		1	314	284	7	50	41.86
2003-08-06		2	149	85.8	7	50	16.436
2003-08-06		3	472	405	7	50	61.39
2003-08-06		4	38.2	45.2	7	50	5.838
2003-08-06		5	313	315	7	50	43.96
2003-08-06		6	316	271	7	50	41.09
2003-08-06		7	635	731	7	50	95.62
2003-08-06		8	211	152	7	50	25.41
2003-08-06		9	97.9	96.8	7	50	13.629
2003-08-06		10	279	263	7	50	37.94
2003-08-06		11	258	252	7	50	35.7
2003-08-06		12	844	647	7	50	104.37
2003-08-06		13	469	363	7	50	58.24
2003-08-06		14	63.6	88	7	50	10.612
2003-08-06		15	466	419	7	40	77.4375
2003-08-06		16	586	574	7	50	81.2
2003-08-06		17	284	339	7	35	62.3
2003-08-06		18	999	984	7	50	138.81
2003-08-06		19	396	435	7	50	58.17
2003-08-06		20	325	350	7	30	78.75
2003-08-06		21	35.8	60	7	50	6.706
2003-08-06		22	34.8	26.5	7	50	4.291
2003-08-06		23	116	73.3	7	50	13.251
2003-08-06		24	261	269	7	50	37.1
2003-08-06		25	197	183	7	50	26.6
2003-08-06		26	588	463	7	50	73.57
2003-08-06		27	434	396	7	50	58.1
2003-08-13		1	220	188	7	30	47.6
2003-08-13		2	47.2	54.3	7	50	7.105
2003-08-13		3	16.3	29.1	7	50	3.178
2003-08-13		4	26	20.1	7	50	3.227
2003-08-13		5	302	377	7	50	47.53
2003-08-13		6	204	225	7	50	30.03
2003-08-13		7	312	284	7	50	41.72
2003-08-13		8	66.1	58.4	7	50	8.715
2003-08-13		9	76.9	65.2	7	50	9.947
2003-08-13		10	185	176	7	50	25.27
2003-08-13		11	253	261	7	50	35.98
2003-08-13		12	445	382	7	50	57.89
2003-08-13		13	524	579	7	50	77.21
2003-08-13		14	48.5	44.5	7	50	6.51
2003-08-13		15	336	424	7	35	76
2003-08-13		16	262	265	7	50	36.89
2003-08-13		17	361	312	7	35	67.3
2003-08-13		18	630	802	7	50	100.24
2003-08-13		19	145	214	7	50	25.13
2003-08-13		20	156	169	7	13	87.5
2003-08-13		21	38	30.7	7	50	4.809
2003-08-13		22	22	19.3	7	50	2.891
2003-08-13		23	117	124	7	50	16.87
2003-08-13		24	151	131	7	50	19.74
2003-08-13		25	27.1	33.6	7	50	4.249
2003-08-13		26	791	783	7	50	110.18
2003-08-13		27	454	520	7	50	68.18
2003-08-21		1	211	181	7	35	39.2
2003-08-21		2	26.9	46.9	7	50	5.166
2003-08-21		3	18.7	24	7	50	2.989
2003-08-21		4	28	23.5	7	50	3.605
2003-08-21		5	200	173	7	50	26.11
2003-08-21		6	430	447	7	50	61.39
2003-08-21		7	315	397	7	50	49.84
2003-08-21		8	93.3	77	7	50	11.921
2003-08-21		9	169	206	7	50	26.25
2003-08-21		10	110	141	7	50	17.57
2003-08-21		11	218	216	7	50	30.38
2003-08-21		12	259	336	7	50	41.65
2003-08-21		13	715	742	7	50	101.99
2003-08-21		14	47.3	40.5	7	50	6.146
2003-08-21		15	401	386	7	25	110.18
2003-08-21		16	676	607	7	50	89.81
2003-08-21		17	345	322	7	20	116.725
2003-08-21		18	482	384	7	50	60.62
2003-08-21		19	176	315	7	50	34.37
2003-08-21		20	166	174	7	10	119
2003-08-21		21	32.9	33.9	7	50	4.676
2003-08-21		22	101	55.2	7	50	10.934
2003-08-21		23	165	152	7	50	22.19
2003-08-21		24	75.5	81	7	50	10.955
2003-08-21		25	40.6	40.4	7	50	5.67
2003-08-21		26	948	898	7	50	129.22
2003-08-21		27	808	745	7	50	108.71

## Sheet: Biomass
2003 SJRWMD Vallesneria Greenhouse Study
S: stjohns/data/phaseV/03Biomass.xls
							DRY WT. (g)			Dry Wt.(g)
Date	Harvest	Trmt	Tank	Pot	Ramet	Lvs.	LVS	RR	Total	FF
	PreT	.	1	17	16	108	1.8669	1.4034	3.2703	.
	PreT	.	2	14	7	53	0.9355	1.3176	2.2531	.
	PreT	.	3	20	10	83	2.0314	1.0024	3.0338	.
	PreT	.	4	6	10	56	1.8867	0.7153	2.602	.
	PreT	.	5	4	11	58	1.3024	0.9783	2.2807	.
	PreT	.	6	20	23	96	2.3173	1.1394	3.4567	.
	PreT	.	7	8	14	87	4.1612	3.6859	7.8471	.
	PreT	.	8	6	24	120	3.954	5.1166	9.0706	.
	PreT	.	9	18	13	61	1.3955	0.9212	2.3167	.
	PreT	.	10	20	5	36	1.4816	0.8383	2.3199	.
	PreT	.	11	2	18	89	2.6905	1.8055	4.496	.
	PreT	.	12	17	10	64	2.8412	2.3864	5.2276	.
	PreT	.	13	15	13	57	0.608	0.7206	1.3286	.
	PreT	.	14	14	7	34	0.9324	0.3566	1.289	.
	PreT	.	15	6	12	67	1.5175	0.8616	2.3791	.
	PreT	.	16	15	17	81	0.8832	1.4348	2.318	.
	PreT	.	17	12	20	96	2.8988	1.6564	4.5552	.
	PreT	.	18	4	8	60	1.8962	0.8086	2.7048	.
	PreT	.	19	1	19	73	1.6087	0.9018	2.5105	.
	PreT	.	20	11	27	140	4.3918	3.939	8.3308	.
	PreT	.	21	11	7	38	1.2979	0.7953	2.0932	.
	PreT	.	22	10	12	59	4.5138	3.5068	8.0206	.
	PreT	.	23	18	6	63	2.1783	0.9722	3.1505	.
	PreT	.	24	15	11	75	1.357	0.8836	2.2406	.
	PreT	.	25	9	9	57	1.4985	0.798	2.2965	.
	PreT	.	26	16	10	93	2.9209	1.4345	4.3554	.
	PreT	.	27	14	13	80	1.4083	0.9297	2.338	.
	Final		1	1	5	26	1.6959	0.3288	2.0247
	Final		1	12	.	.	0	0	0
	Final		1	2	.	.	0	0	0
	Final		1	16	1	7	0.1009	0.1416	0.2425
	Final		2	20	7	38	3.0833	0.7146	3.7979
	Final		2	4	11	51	1.6965	0.488	2.1845
	Final		2	17	3	19	1.7059	0.4655	2.1714
	Final		2	2	4	18	0.2143	0.0664	0.2807
	Final		3	9	7	45	7.8699	1.478	9.3479
	Final		3	4	15	97	8.1311	1.7224	9.8535
	Final		3	1	9	91	14.577	2.0604	16.6374
	Final		3	16	12	55	13.5217	1.6505	15.1722
	Final		4	18	6	51	5.7847	1.0759	6.8606
	Final		4	17	6	49	7.0546	1.3337	8.3883
	Final		4	1	10	63	9.621	1.6252	11.2462
	Final		4	10	10	106	17.0215	2.2561	19.2776
	Final		5	15	2	12	0.2137	0.0625	0.2762
	Final		5	16	3	12	0.258	0.1585	0.4165
	Final		5	11	1	4	0.0389	0.0258	0.0647
	Final		5	14	.	.	0	0	0
	Final		6	10	2	16	0.8738	0.296	1.1698
	Final		6	11	4	29	2.3396	0.738	3.0776
	Final		6	6	5	34	2.7237	0.6376	3.3613
	Final		6	7	.	.	0	0	0
	Final		7	14	2	13	0.8142	0.2105	1.0247
	Final		7	12	3	17	0.8034	0.2392	1.0426
	Final		7	2	1	7	0.5293	0.0561	0.5854
	Final		7	20	3	15	0.7251	0.5513	1.2764
	Final		8	21	6	43	5.4452	0.6569	6.1021
	Final		8	8	6	43	8.7483	1.2112	9.9595
	Final		8	15	9	76	10.9741	2.1102	13.0843
	Final		8	18	6	52	.	.	.
	Final		9	5	2	14	0.1382	0.063	0.2012
	Final		9	10	2	17	0.54	0.1166	0.6566
	Final		9	8	7	46	2.1995	0.8886	3.0881
	Final		9	6	.	.	0	0	0
	Final		10	3	4	34	2.6984	0.7017	3.4001
	Final		10	12	2	18	1.444	0.2704	1.7144
	Final		10	10	.	.	0	0	0
	Final		10	1	7	43	3.5012	0.6037	4.1049
	Final		11	10	16	76	2.9832	1.0638	4.047
	Final		11	3	6	43	6.0744	0.7094	6.7838
	Final		11	7	11	72	6.109	1.5167	7.6257
	Final		11	9	10	93	13.2738	2.1592	15.433
	Final		12	12	8	50	3.8889	1.1244	5.0133
	Final		12	7	1	4	0.0751	0.0426	0.1177
	Final		12	15	1	4	0.0221	0.0061	0.0282
	Final		12	2	.	.	0	0	0
	Final		13	17	.	.	0	0	0
	Final		13	7	2	10	0.1245	0.2421	0.3666
	Final		13	13	2	14	0.3498	0.1302	0.48
	Final		13	11	8	47	1.0758	0.5648	1.6406
	Final		14	13	5	26	2.2913	0.3744	2.6657
	Final		14	1	7	65	5.8229	1.2758	7.0987
	Final		14	14	13	74	9.6679	1.3708	11.0387
	Final		14	9	8	73	8.1816	1.0491	9.2307
	Final		15	1	.	.	0	0	0
	Final		15	18	6	33	1.4794	0.6822	2.1616
	Final		15	2	3	18	1.3461	0.4962	1.8423
	Final		15	21	6	48	1.1339	0.6062	1.7401
	Final		16	14	1	6	0.0686	0.091	0.1596
	Final		16	5	.	.	0	0	0
	Final		16	8	.	.	0	0	0
	Final		16	17	.	.	0	0	0
	Final		17	13	.	.	0	0	0
	Final		17	11	.	.	0	0	0
	Final		17	19	.	.	0	0	0
	Final		17	10	.	.	0	0	0
	Final		18	3	.	.	0	0	0
	Final		18	8	6	33	2.9501	0.3895	3.3396
	Final		18	18	2	10	1.0769	0.35	1.4269
	Final		18	21	4	18	0.6637	0.4136	1.0773
	Final		19	20	.	.	0	0	0
	Final		19	17	2	14	0.6217	0.2321	0.8538
	Final		19	19	8	44	1.7086	0.6135	2.3221
	Final		19	5	3	10	0.1886	0.0524	0.241
	Final		20	16	1	6	0.4656	0.1589	0.6245
	Final		20	18	4	24	1.1098	0.596	1.7058
	Final		20	5	2	11	0.2893	0.2887	0.578
	Final		20	15	.	.	0	0	0
	Final		21	20	9	60	12.687	2.2643	14.9513
	Final		21	9	14	96	12.9287	1.7098	14.6385
	Final		21	8	15	88	10.1838	1.7738	11.9576
	Final		21	17	17	95	13.3398	2.265	15.6048
	Final		22	17	10	102	16.4815	2.8585	19.34
	Final		22	18	7	88	14.6358	2.537	17.1728
	Final		22	15	7	76	10.144	1.3463	11.4903
	Final		22	16	11	78	9.3143	1.212	10.5263
	Final		23	16	3	14	0.3272	0.0792	0.4064
	Final		23	20	6	41	2.6088	0.5429	3.1517
	Final		23	13	3	16	0.8377	0.3406	1.1783
	Final		23	7	7	35	2.7149	0.4038	3.1187
	Final		24	18	7	61	7.3186	0.8425	8.1611
	Final		24	5	7	60	8.5453	1.2962	9.8415
	Final		24	20	9	57	7.2545	1.3952	8.6497
	Final		24	7	10	69	11.4579	1.5771	13.035
	Final		25	10	8	71	11.6131	1.23	12.8431
	Final		25	13	6	69	10.8368	1.5797	12.4165
	Final		25	5	18	135	10.7725	1.4761	12.2486
	Final		25	2	6	50	10.2417	1.0147	11.2564
	Final		26	6	3	27	1.5695	0.6386	2.2081
	Final		26	3	.	.	0	0	0
	Final		26	20	.	.	0	0	0
	Final		26	5	8	65	2.7421	0.8154	3.5575
	Final		27	21	4	21	0.366	0.3105	0.6765
	Final		27	4	2	10	0.1835	0.0781	0.2616
	Final		27	1	3	27	1.2682	0.4458	1.714
	Final		27	2	5	22	0.6802	0.2902	0.9704

## Sheet: Salinity
2003St. John's River Vallisneria Greenhouse Study
i:stjohns\data\phaseV\03monitoring.xls\'Salinity'
																							2nd Pulse
	Tank	2003-05-01	5/8a	5/8b	5/8c	5/9a	5/9b	2003-05-12	2003-05-13	2003-05-14	2003-05-15	2003-05-16	2003-05-19	2003-05-20	2003-05-21	2003-05-22	2003-05-23	2003-05-27	2003-05-28	2003-05-29	2003-06-02	2003-06-05	2003-07-18	2003-07-21	2003-07-22	2003-07-23	2003-07-24	2003-07-27	2003-07-29	2003-07-30	2003-07-31	2003-08-01	2003-08-06
	1	1	1			6.3	14.2	18.4	15	15	12.1	9.8	8.1	6.7	5.47	4.7	3.9	3.4	2.9	2.43	1.92	1.74	1.81	1.83	1.71	1.55	1.4	1.42	1.31	1.32	1.21	1.16	1.19
	2	1	1			6.2	14.9	18.4	14.7	14.7	11.9	9.3	7.2	5.8	4.65	4	3.2	2.8	2.3	1.96	1.58	1.46	1.55	1.56	1.38	1.27	1.2	1.2	1.15	1.15	1.1	1.06	1.09
	3	1	1			1.1	1.1	1.1	1.1	1.1	1	1	1	1	0.97	1	1	1	1	0.09	0.97	0.97	1.1	1.1	1.05	1.03	1.01	1.02	1.01	1.01	0.98	0.98	1
	4	1	1			1.1	1.1	1.1	1.1	1.1	1	1	1	1	0.98	1	1	1	1	0.96	0.96	0.96	1.06	1.07	1.03	1.01	0.99	1	0.99	1	0.98	0.97	0.99
	5	1.1	1.1			6.4	14.2	19	15.8	15.8	12.7	10.3	8.5	6.9	5.58	4.9	3.9	3.5	2.8	2.49	1.89	1.72	7.77	11.83	9.23	7.14	5.62	4.49	3.59	2.89	2.43	2.05	2.15
	6	1	1			6.6	14.6	18.6	14.7	14.7	12	9.8	8	6.6	5.39	4.7	3.9	3.4	2.9	2.46	1.92	1.73	7.67	11.78	9.09	7.02	5.53	4.31	3.44	2.62	2.19	1.89	1.94
	7	0.9	0.9			6.5	14.8	18.6	15.2	15.2	12.3	10	8.2	6.8	5.54	4.9	4	3.5	2.9	2.49	1.95	1.75	1.82	1.85	1.63	1.45	1.33	1.35	1.25	1.26	1.16	1.13	1.15
	8	0.9	0.9			1	1	1	1	1	1	1	1	1	0.95	1	1	1	1	0.96	0.95	0.98	1.07	1.09	1.05	1.02	1	1	0.99	0.99	0.98	0.96	0.98
	9	1	1			6.6	14.21	18.7	14.9	14.9	12	9.7	7.9	6.3	5.11	4.4	.	3.2	2.7	2.12	1.64	1.51	1.59	1.62	1.44	1.32	1.23	1.23	1.16	1.16	1.11	1.03	1.07
	10	0.9	0.9			6	14.4	18.5	14.8	14.8	12	9.8	8.1	6.6	5.46	4.6	3.8	3.3	2.8	2.36	1.86	1.68	1.72	1.74	1.54	1.39	1.28	1.29	1.21	1.22	1.14	1.07	1.1
	11	1.01	1.01			1	1	1.1	1	1	1	1	1	1	0.95	1	1	1	1	0.97	0.98	0.97	1.09	1.11	1.06	1.04	1.01	1.03	1.01	1.01	0.98	0.95	0.97
	12	1.02	1.02			6	13.6	17.9	14.4	14.4	11.8	9.6	7.9	6.5	5.48	4.8	3.9	3.4	2.8	2.34	1.87	1.66	7.45	11.36	8.83	6.81	5.2	4.17	3.37	2.71	2.25	1.9	1.95
	13	1	1			6.5	13.8	18.3	14.6	14.6	11.7	9.6	7.9	6.6	5.35	4.7	3.2	3.3	2.8	2.38	1.94	1.77	7.56	11.55	8.92	6.84	5.36	4.24	3.41	2.82	2.35	2	2.04
	14	1	1			1	1	1	1.1	1.1	1	1	1	1	0.97	1	1	1	1	0.95	0.97	0.96	1.06	1.07	1.12	1.07	1.09	1.09	1.06	1.08	1.04	1.07	1.03
	15	1	1			6.5	13.5	18.4	14.7	14.7	11.8	9.3	7.5	6	4.86	4.2	3.4	3	2.5	0.1	1.74	1.56	7.44	11.41	8.6	6.64	5.2	4.14	3.3	2.7	2.26	1.9	1.98
	16	1.02	1.02			6.6	14.8	19.3	15.2	15.3	12.2	9.7	7.9	6.4	5.17	4.5	4.3	3.1	2.6	2.25	1.78	1.6	7.51	11.56	8.82	6.81	5.33	4.2	3.39	2.75	2.3	1.95	2.01
	17	1.06	1.06			6.7	13.8	18.3	14.5	14.5	11.7	9.4	7.4	6.1	5	4.3	4.2	3	2.6	2.16	1.76	1.6	7.51	11.6	8.84	6.79	5.23	4.2	3.35	2.72	2.27	1.93	1.98
	18	1.05	1.05			6.7	13.8	18.4	14.6	14.6	11.8	9.4	7.6	6.2	5.11	4.4	3.5	3.1	2.5	2.18	1.76	1.6	1.67	1.69	1.5	1.37	1.27	1.27	1.24	1.21	1.13	1.1	1.12
	19	1.08	1.08			6.8	14.4	18.6	14.7	14.7	11.6	9	7.4	6.1	4.91	4.3	3.4	3	2.6	2.2	1.77	1.61	7.61	11.58	8.85	6.84	5.37	4.3	3.43	2.66	2.25	1.92	1.98
	20	1.05	1.05			6.8	13.6	18.3	14.5	14.5	11.8	9.5	7.8	6.4	5.27	4.5	3.6	3.2	2.7	2.33	1.89	1.72	1.74	1.75	1.55	1.4	1.29	1.29	1.21	1.22	1.14	1.1	1.12
	21	1.01	1.01			1	1	1	1	1	1	1	1	1	0.98	1	1	1	1	0.96	0.96	0.97	1.05	1.05	1.02	1.01	0.99	1	0.98	0.99	0.97	0.97	0.97
	22	1.01	1.01			1	1	1.1	1	1	1	1	1	1	0.96	1	1	1	1	0.96	0.95	0.95	1.06	1.06	1.03	1.01	0.99	1	1	1.01	0.99	0.98	0.99
	23	1.02	1.02			6.8	14.7	18.5	14.8	14.9	12	9.6	7.7	6.3	5.12	4.4	3.6	3.1	2.7	2.25	1.8	1.62	1.69	1.72	1.52	1.37	1.26	1.28	1.18	1.18	1.13	1.08	1.11
	24	1.03	1.03			1.1	1.1	1	1	1	1	1	1	1	0.94	1	1	1	1	0.96	0.98	0.96	1.08	1.08	1.05	1.03	1.01	1.01	0.99	1	0.98	0.97	0.99
	25	1.03	1.03			1.1	1.1	1.1	1	1	1	1	1	1	0.94	1	1	1	1	0.97	0.96	0.96	1.07	1.08	1.05	1.01	1	1.02	1	1	0.99	0.98	1
	26	1.04	1.04			7	13.7	18.4	14.4	14.5	11.5	9.2	7.4	6	4.95	4.2	3.5	3	2.6	2.23	1.79	1.62	1.67	1.69	1.51	1.36	1.25	1.26	1.19	1.19	1.13	1.08	1.11
	27	0.9	0.9			6.9	14.7	18.5	14.6	14.7	12	9.5	7.8	6.4	5.3	4.6	3.7	3.3	2.8	2.33	1.87	1.69	7.42	11.33	8.73	6.71	5.34	4.24	3.39	2.75	2.28	1.94	2.01

## Sheet: Epiphytes
2003 SJRWMD Vallesneria Greenhouse Study
S: stjohns/data/phaseV/ 03epiphytes.xls
Date	Harvest	Trmt	Tank	Pot	Ramet	Lvs.	Pan#	Pan. Wt	EpiDry Wt	EpiNet Wt	Ash Wt.	NetAshWt	Epi/LA(g/cm2)
2003-04-25	PreTmt	.	1	18	4	29	101	8.8542	9.0141	0.1599	8.9973	0.1431	0.000590139
2003-04-25	PreTmt	.	2	11	12	73	102	8.8326	9.1369	0.3043	9.0619	0.2293	0.000410654
2003-04-25	PreTmt	.	3	6	14	138	103	8.9092	9.1194	0.2102	9.035	0.1258	8.26557e-05
2003-04-25	PreTmt	.	4	11	6	69	104	8.9404	9.0905	0.1501	9.0359	0.0955	0.000179726
2003-04-25	PreTmt	.	5	10	7	64	105	8.9908	9.1416	0.1508	9.0825	0.0917	0.000261485
2003-04-25	PreTmt	.	6	2	8	67	106	9.0054	9.0632	0.0578	9.0341	0.0287	0.000129775
2003-04-25	PreTmt	.	7	10	6	34	107	8.9825	9.1864	0.2039	9.1464	0.1639	0.000674406
2003-04-25	PreTmt	.	8	20	20	164	108	8.9548	9.1922	0.2374	9.1078	0.153	0.000103515
2003-04-25	PreTmt	.	9	14	6	48	109	9.0351	9.164	0.1289	9.1223	0.0872	0.000196175
2003-04-25	PreTmt	.	10	19	9	78	110	8.9346	9.3579	0.4233	9.26	0.3254	0.000224728
2003-04-25	PreTmt	.	11	16	10	66	111	8.917	8.9951	0.0781	8.9728	0.0558	0.000159801
2003-04-25	PreTmt	.	12	8	6	46	112	8.9146	8.9646	0.05	8.9504	0.0358	8.10907e-05
2003-04-25	PreTmt	.	13	1	7	69	113	8.9978	9.1123	0.1145	9.0795	0.0817	0.000140348
2003-04-25	PreTmt	.	14	3	6	17	114	8.9665	9.0488	0.0823	9.026	0.0595	0.000279033
2003-04-25	PreTmt	.	15	5	9	66	115	8.9315	9.0273	0.0958	8.9996	0.0681	0.000125646
2003-04-25	PreTmt	.	16	1	6	47	116	9.0117	9.2564	0.2447	9.2127	0.201	0.000328242
2003-04-25	PreTmt	.	17	3	8	44	117	9.0728	9.1618	0.089	9.1392	0.0664	0.000154017
2003-04-25	PreTmt	.	18	11	10	70	118	9.069	9.3668	0.2978	9.2816	0.2126	0.000432757
2003-04-25	PreTmt	.	19	14	12	114	119	8.9945	10.12	1.1255	9.9818	0.9873	0.00073399
2003-04-25	PreTmt	.	20	3	6	37	120	8.9638	9.1248	0.161	9.0835	0.1197	0.000317246
2003-04-25	PreTmt	.	21	5	8	61	121	9.036	9.1491	0.1131	9.1141	0.0781	0.000135873
2003-04-25	PreTmt	.	22	12	7	69	122	9.035	9.2907	0.2557	9.258	0.223	0.000393139
2003-04-25	PreTmt	.	23	6	11	70	123	9.0448	9.1479	0.1031	9.1245	0.0797	0.000217507
2003-04-25	PreTmt	.	24	12	12	117	124	9.0859	9.3726	0.2867	9.2909	0.205	0.000248404
2003-04-25	PreTmt	.	25	8	11	105	125	9.0022	9.8826	0.8804	9.7972	0.795	0.00078558
2003-04-25	PreTmt	.	26	8	4	36	126	8.9956	9.1459	0.1503	9.0217	0.0261	0.00029515
2003-04-25	PreTmt	.	27	16	6	41	127	8.9992	9.0801	0.0809	9.0605	0.0613	0.000158968
	Final		1	4	4	19	310a	13.599	13.8169	0.2179		-13.599	0.000179409
	Final		1	13	0	0	301b	14.0189	.	.	.	.	.
	Final		2	9	0	0	302a	14.0419	.	.	.	.	.
	Final		2	1	2	13	302b	13.983	14.3056	0.3226		-13.983	0.000445199
	Final		3	21	6	36	303a	13.9874	14.263	0.2756		-13.9874	5.49861e-05
	Final		3	8	5	35	303b	14.1008	14.9939	0.8931		-14.1008	0.000167935
	Final		4	8	5	52	304a	13.8672	15.3686	1.5014		-13.8672	0.000140575
	Final		4	4	9	68	304b	13.8448	15.0068	1.162		-13.8448	0.000101691
	Final		5	21	1	7	305a	13.9105	14.0138	0.1033		-13.9105	0.000283755
	Final		5	8	0	0	305b	13.8407	.	.	.	.	.
	Final		6	19	1	7	306a	13.8493	13.939	0.0897		-13.8493	0.000592784
	Final		6	14	2	17	306b	13.8754	14.0268	0.1514		-13.8754	0.000625052
	Final		7	21	1	7	307a	13.884	14.0524	0.1684		-13.884	0.000276129
	Final		7	7	9	31	307b	13.9277	14.6871	0.7594		-13.9277	0.000281979
	Final		8	2	7	46	308a	13.883	15.9399	2.0569		-13.883	0.000534915
	Final		8	5	5	25	308b	13.9532	15.4638	1.5106		-13.9532	0.00058171
	Final		9	21	2	6	309a	13.8766	13.999	0.1224		-13.8766	0.00109052
	Final		9	3	0	0	309b	13.9202	.	.	.	.	.
	Final		10	6	1	8	310b	13.5381	13.6109	0.0728	0	-13.5381	0.000415525
	Final		10	11	0	0	.	.	.	.	.	.	.
	Final		11	1	8	47	311a	13.5763	14.6872	1.1109		-13.5763	0.000323338
	Final		11	11	3	23	311b	13.5203	14.5291	1.0088		-13.5203	0.000696493
	Final		12	14	1	8	312a	13.5342	13.7306	0.1964		-13.5342	0.00047855
	Final		12	9	12	71	312b	13.5997	14.5538	0.9541		-13.5997	0.000282553
	Final		13	12	5	22	313a	13.6316	13.7882	0.1566		-13.6316	0.000110254
	Final		13	2	6	41	313b	13.9951	14.2567	0.2616		-13.9951	0.00014194
	Final		14	15	6	36	314a	13.9737	15.0282	1.0545		-13.9737	0.000565877
	Final		14	19	4	49	314b	13.9441	16.6572	2.7131		-13.9441	0.000415669
	Final		15	15	0	0	315a	14.093	.	.	.	.	.
	Final		15	19	2	20	315b	14.0743	14.28	0.2057		-14.0743	0.00026703
	Final		16	9	1	3	316a	13.5236	13.5534	0.0298		-13.5236	0.000207357
	Final		16	6	0	0	316b	13.5596	.	.	.	.	.
	Final		17	14	0	0	317a	13.5245	.	.	.	.	.
	Final		17	1	0	0	317b	13.5304	.	.	.	.	.
	Final		18	15	2	10	318a	13.512	13.9265	0.4145		-13.512	0.000742255
	Final		18	12	4	24	318b	14.0124	14.4347	0.4223		-14.0124	0.000189948
	Final		19	16	0	0	319a	13.9419	.	.	.	.	.
	Final		19	12	3	15	319b	13.9909	14.1404	0.1495		-13.9909	0.00030097
	Final		20	21	1	9	320a	13.896	14.5205	0.6245		-13.896	0.000587647
	Final		20	12	4	14	320b	14.093	15.0753	0.9823		-14.093	0.000675037
	Final		21	15	7	69	321a	14.0826	15.1491	1.0665		-14.0826	0.000131037
	Final		21	4	9	76	321b	14.0628	16.093	2.0302		-14.0628	0.000243867
	Final		22	13	10	72	322b	13.8419	14.8029	0.961		-13.8419	9.571e-05
	Final		22	20	8	86	322a	13.8736	15.389	1.5154	14.7497	0.8761	0.000150011
	Final		23	3	3	14	323a	13.8995	14.1106	0.2111		-13.8995	0.00014877
	Final		23	11	4	33	328	14.0447	14.566	0.5213	14.3735	0.3288	0.000219697
	Final		24	1	9	73	324a	13.8066	18.9253	5.1187		-13.8066	0.000634161
	Final		24	4	5	61	324b	13.7794	15.6483	1.8689		-13.7794	0.00024998
	Final		25	1	4	28	325a	13.961	14.8824	0.9214		-13.961	0.000185405
	Final		25	12	8	63	325b	13.9851	15.1788	1.1937		-13.9851	0.00018799
	Final		26	18	5	32	326a	13.98	14.6589	0.6789		-13.98	0.000212097
	Final		26	4	8	43	326b	13.9758	15.0552	1.0794		-13.9758	0.000284066
	Final		27	5	1	7	327a	14.0249	14.1556	0.1307		-14.0249	0.000284452
	Final		27	8	0	0	327b	14.039	.	.	.	.	.

## Sheet: Leaf Area Index (LAI)
2003 SJRWMD Vallesneria Greenhouse Study
S: stjohns/data/phaseIV/ 03epiphytes.xls\ 'LAI'
								Curtain #1				Curtain #2				Curtain #3				Curtain #4				Curtain #5				Curtain #6	Leaf Area	Total
DATE	HARV	TRMT	TANK	POT	AREA1	AREA2	AREA3	Avg	AREA1	AREA2	AREA3	Avg	AREA1	AREA2	AREA3	Avg	AREA1	AREA2	AREA3	Avg	AREA1	AREA2	AREA3	Avg	AREA1	AREA2	AREA3	Avg	Sum Total	Leaf Area
	PreT	.	1	18	201.76	204.29	202.14	135.477	.	.	.	0	.	.	.	0	.	.	.	0	.	.	.	0				0	135.477	270.953
	PreT	.	2	11	558.16	556.7	554.82	370.507	.	.	.	0	.	.	.	0	.	.	.	0	.	.	.	0				0	370.507	741.013
	PreT	.	3	6	841.19	843.86	842.44	562.1	710	708.88	709.44	709.44	.	.	.	0	.	.	.	0	.	.	.	0				0	1271.54	2543.08
	PreT	.	4	11	623.93	624.81	627.93	417.58	.	.	.	0	.	.	.	0	.	.	.	0	.	.	.	0				0	417.58	835.16
	PreT	.	5	10	435.25	432.02	433.04	288.353	.	.	.	0	.	.	.	0	.	.	.	0	.	.	.	0				0	288.353	576.707
	PreT	.	6	2	333.76	335.36	332.72	222.693	.	.	.	0	.	.	.	0	.	.	.	0	.	.	.	0				0	222.693	445.387
	PreT	.	7	10	224.78	226.84	226.67	151.17	.	.	.	0	.	.	.	0	.	.	.	0	.	.	.	0				0	151.17	302.34
	PreT	.	8	20	671.1	671.84	675.54	449.127	698.06	695.44	699.21	697.57	.	.	.	0	.	.	.	0	.	.	.	0				0	1146.7	2293.39
	PreT	.	9	14	494.81	493.13	492.47	328.533	.	.	.	0	.	.	.	0	.	.	.	0	.	.	.	0				0	328.533	657.067
	PreT	.	10	19	728.53	724.7	726.25	483.65	457.62	459.78	457.07	458.157	.	.	.	0	.	.	.	0	.	.	.	0				0	941.807	1883.61
	PreT	.	11	2	365.94	367.18	365.92	244.367	.	.	.	0	.	.	.	0	.	.	.	0	.	.	.	0				0	244.367	488.733
	PreT	.	12	8	463.79	462.81	462.08	308.297	.	.	.	0	.	.	.	0	.	.	.	0	.	.	.	0				0	308.297	616.593
	PreT	.	13	1	610.57	611.51	612.23	407.913	.	.	.	0	.	.	.	0	.	.	.	0	.	.	.	0				0	407.913	815.827
	PreT	.	14	3	222.26	220.43	221.99	147.473	.	.	.	0	.	.	.	0	.	.	.	0	.	.	.	0				0	147.473	294.947
	PreT	.	15	5	573.09	571.66	572.03	381.23	.	.	.	0	.	.	.	0	.	.	.	0	.	.	.	0				0	381.23	762.46
	PreT	.	16	1	563.13	561.82	556.41	372.743	.	.	.	0	.	.	.	0	.	.	.	0	.	.	.	0				0	372.743	745.487
	PreT	.	17	3	432.05	432.2	434.59	288.93	.	.	.	0	.	.	.	0	.	.	.	0	.	.	.	0				0	288.93	577.86
	PreT	.	18	11	517.76	514.21	518.01	344.073	.	.	.	0	.	.	.	0	.	.	.	0	.	.	.	0				0	344.073	688.147
	PreT	.	19	14	614.66	613.86	612.64	408.833	356.5	360.14	356.96	357.867	.	.	.	0	.	.	.	0	.	.	.	0				0	766.7	1533.4
	PreT	.	20	3	383.92	379.68	381.56	253.747	.	.	.	0	.	.	.	0	.	.	.	0	.	.	.	0				0	253.747	507.493
	PreT	.	21	5	623.78	624.79	623.8	416.197	.	.	.	0	.	.	.	0	.	.	.	0	.	.	.	0				0	416.197	832.393
	PreT	.	22	12	486.91	489.33	486.28	325.203	.	.	.	0	.	.	.	0	.	.	.	0	.	.	.	0				0	325.203	650.407
	PreT	.	23	6	357.24	355.49	355.52	237.003	.	.	.	0	.	.	.	0	.	.	.	0	.	.	.	0				0	237.003	474.007
	PreT	.	24	12	864.4	866.16	865.09	577.083	.	.	.	0	.	.	.	0	.	.	.	0	.	.	.	0				0	577.083	1154.17
	PreT	.	25	8	839.41	842.71	838.34	560.35	.	.	.	0	.	.	.	0	.	.	.	0	.	.	.	0				0	560.35	1120.7
	PreT	.	26	8	380.3	383.71	380.14	254.617	.	.	.	0	.	.	.	0	.	.	.	0	.	.	.	0				0	254.617	509.233
	PreT	.	27	16	383.17	382.39	380.97	254.453	.	.	.	0	.	.	.	0	.	.	.	0	.	.	.	0				0	254.453	508.907
	Final		1	4	607.8	607.19	606.83	607.273				0				0	.	.	.	0	.	.	.	0				0	607.273	1214.55
	Final		1	13				0				0				0	.	.	.	0	.	.	.	0				0	0	0
	Final		2	9				0				0				0	.	.	.	0	.	.	.	0				0	0	0
	Final		2	1	362.81	362.51	361.61	362.31				0				0	.	.	.	0	.	.	.	0				0	362.31	724.62
	Final		3	21	987.26	982.46	984.43	984.717	471.69	468.77	469.04	469.833	1052.86	1050.7	1051.06	1051.54				0	.	.	.	0				0	2506.09	5012.18
	Final		3	8	707.28	705.87	705.9	706.35	1005.16	1006.62	1006.86	1006.21	947.22	948.27	944.02	946.503				0	.	.	.	0				0	2659.07	5318.13
	Final		4	8	245.31	244.66	244.85	244.94	1008.42	1006.92	1009.52	1008.29	1003.11	1006.44	1001.04	1003.53	1063.69	1061.65	1061.75	1062.36	1045.86	1045.9	1043.31	1045.02	976.75	974.79	976.67	976.07	5340.21	10680.4
	Final		4	4	477.47	476.66	475.73	476.62	1032.33	1032.33	1031.88	1032.18	1059.96	1059.69	1058.74	1059.46	1052.86	1051.15	1048.75	1050.92	1053.65	1049.43	1048.96	1050.68	1045.45	1044.22	1040.85	1043.51	5713.37	11426.7
	Final		5	21	181.8	182.39	181.88	182.023				0				0				0	.	.	.	0				0	182.023	364.047
	Final		5	8				0				0				0				0	.	.	.	0				0	0	0
	Final		6	19	76.26	75.24	75.48	75.66				0				0				0	.	.	.	0				0	75.66	151.32
	Final		6	14	122.48	120.57	120.28	121.11				0				0				0	.	.	.	0				0	121.11	242.22
	Final		7	21	305.32	305	304.47	304.93				0				0				0	.	.	.	0				0	304.93	609.86
	Final		7	7	1013.45	1011.75	1010.83	1012.01	335.74	334.84	333.05	334.543				0				0	.	.	.	0				0	1346.55	2693.11
	Final		8	2	956.47	953.5	954.07	954.68	966.28	971.01	966.6	967.963				0				0	.	.	.	0				0	1922.64	3845.29
	Final		8	5	281.38	278.41	278.26	279.35	1020.59	1019.35	1017.25	1019.06				0				0	.	.	.	0				0	1298.41	2596.83
	Final		9	21	55.95	55.98	56.43	56.12				0				0				0	.	.	.	0				0	56.12	112.24
	Final		9	3				0				0				0				0	.	.	.	0				0	0	0
	Final		10	6	87.41	87.34	88.05	87.6				0				0				0	.	.	.	0				0	87.6	175.2
	Final		10	11				0				0				0				0	.	.	.	0				0	0	0
	Final		11	1	1063.8	1062.37	1059.87	1062.01	655.75	660.36	651.43	655.847				0				0	.	.	.	0				0	1717.86	3435.72
	Final		11	11	723.89	725.47	723.24	724.2				0				0				0	.	.	.	0				0	724.2	1448.4
	Final		12	14	205.22	206.29	204.1	205.203				0				0				0	.	.	.	0				0	205.203	410.407
	Final		12	9	955.27	956.69	956.94	956.3	733.08	731.71	731.37	732.053				0				0	.	.	.	0				0	1688.35	3376.71
	Final		13	12	708.07	712.7	709.77	710.18				0				0				0	.	.	.	0				0	710.18	1420.36
	Final		13	2	922.65	922.4	919.5	921.517				0				0				0	.	.	.	0				0	921.517	1843.03
	Final		14	15	930.65	931.12	933.45	931.74				0				0				0	.	.	.	0				0	931.74	1863.48
	Final		14	19	1075.09	1073.38	1072.38	1073.62	1112.18	1110.61	1108.92	1110.57	1080.7	1079.3	1078.04	1079.35				0	.	.	.	0				0	3263.53	6527.07
	Final		15	15				0				0				0				0	.	.	.	0				0	0	0
	Final		15	19	385.01	385.39	385.09	385.163				0				0				0	.	.	.	0				0	385.163	770.327
	Final		16	9	72.33	71.99	71.25	71.8567				0				0				0	.	.	.	0				0	71.8567	143.713
	Final		16	6				0				0				0				0	.	.	.	0				0	0	0
	Final		17	14				0				0				0				0	.	.	.	0				0	0	0
	Final		17	1				0				0				0				0	.	.	.	0				0	0	0
	Final		18	15	280.13	278.84	278.68	279.217				0				0				0	.	.	.	0				0	279.217	558.433
	Final		18	12	1110.42	1110.62	1113.82	1111.62				0				0				0	.	.	.	0				0	1111.62	2223.24
	Final		19	16				0				0				0				0	.	.	.	0				0	0	0
	Final		19	12	247.58	248.97	248.54	248.363				0				0				0	.	.	.	0				0	248.363	496.727
	Final		20	21	533.07	531.66	529.34	531.357				0				0				0	.	.	.	0				0	531.357	1062.71
	Final		20	12	730.36	727.94	724.47	727.59				0				0				0	.	.	.	0				0	727.59	1455.18
	Final		21	15	387.19	386.12	384.36	385.89	940.9	941.44	944.6	942.313	949.23	947.44	947.85	948.173	899	896.89	892.85	896.247	899.28	895.62	895.63	896.843				0	4069.47	8138.93
	Final		21	4	1010.94	1008.09	1009.68	1009.57	249.21	247.12	247.57	247.967	962.52	963.94	967.8	964.753	932.84	933.39	933.52	933.25	1004.41	1009.41	1007.12	1006.98				0	4162.52	8325.04
	Final		22	13	382.29	384.54	384.54	383.79	935.51	933.22	932.04	933.59	974.91	977.95	978.09	976.983	956.13	955.54	958.84	956.837	935.71	934.47	935.37	935.183	832.06	835.66	834.26	833.993	5020.38	10040.8
	Final		22	20	921.57	920.96	921.57	921.367	784.54	786.56	785.84	785.647	838.02	837.16	837.78	837.653	780.53	779.64	779.56	779.91	816.46	815.77	815.65	815.96	911	910.52	909.76	910.427	5050.96	10101.9
	Final		23	3	708.32	711.78	708.36	709.487				0				0				0	.	.	.	0				0	709.487	1418.97
	Final		23	11	935.45	940.46	943.58	939.83	249.54	245.86	244.33	246.577				0				0	.	.	.	0				0	1186.41	2372.81
	Final		24	1	936.27	935.32	934.47	935.353	999.22	999.28	997.49	998.663	1066.74	1063.29	1061.9	1063.98	1037.2	1036.8	1039.44	1037.81	.	.	.	0				0	4035.81	8071.61
	Final		24	4	961.22	962.51	962.27	962	989.91	985.97	986.67	987.517	.	.	.	0	810.16	818.76	817.47	815.463	969.77	975.22	974.36	973.117				0	3738.1	7476.19
	Final		25	1	959.19	961.61	963.46	961.42	987.47	982.61	982.91	984.33	538.35	537.67	541.23	539.083				0	.	.	.	0				0	2484.83	4969.67
	Final		25	12	1026	1028.45	1025.25	1026.57	232.4	231.61	232.1	232.037	967.97	967.63	969.62	968.407	950.97	947.14	945.57	947.893	.	.	.	0				0	3174.9	6349.81
	Final		26	18	1129.09	1134.35	1134.68	1132.71	467.69	467.37	468.17	467.743				0				0	.	.	.	0				0	1600.45	3200.9
	Final		26	4	986.01	984.09	983.48	984.527	915.88	914.25	916.03	915.387				0				0	.	.	.	0				0	1899.91	3799.83
	Final		27	5	231.64	229.47	228.11	229.74				0				0				0	.	.	.	0				0	229.74	459.48
	Final		27	8				0				0				0				0	.	.	.	0				0	0	0

## Sheet: MacroAlgae Mats
2003 SJRWMD Vallesneria Greenhouse Study
S: stjohns/data/phaseV/ 03epiphytes.xls\'mats'
Date	Harvest	Trmt	Tank	Pan#	Pan. Wt	MatDry WT	MatNet WT	Ash Wt.	NetAshWt
	Final		1	401	13.9396	37.7638	23.8242	.	.
	Final		2	402	13.9482	63.9985	50.0503	.	.
	Final		3	403	13.9867	31.3735	17.3868	.	.
	Final		4	404	14.16	23.1797	9.0197	18.5333	4.3733
	Final		5	405	13.9916	44.2307	30.2391	25.9352	11.9436
	Final		6	406	13.9881	39.6565	25.6684	22.5155	8.5274
	Final		7	407	13.9286	34.1287	20.2001	.	.
	Final		8	408	13.973	33.7356	19.7626	.	.
	Final		9	409	13.9547	43.1672	29.2125	.	.
	Final		10	410	13.8963	46.3477	32.4514	.	.
	Final		11	411	13.8091	49.0035	35.1944	.	.
	Final		12	412	16.0934	42.0218	25.9284	23.1054	7.012
	Final		13	413	16.26	38.1675	21.9075	.	.
	Final		14	414	16.0555	32.8885	16.833	.	.
	Final		15	415	16.2705	38.8807	22.6102	23.144	6.8735
	Final		16	416	16.291	49.069	32.778	29.57	13.279
	Final		17	417	13.5518	37.0529	23.5011	.	.
	Final		18	418	13.5368	47.8372	34.3004	.	.
	Final		19	419	13.5691	47.558	33.9889	25.2609	11.6918
	Final		20	420	13.4719	52.0425	38.5706	27.2581	13.7862
	Final		21	421	13.4958	39.2096	25.7138	.	.
	Final		22	422	13.4815	40.4201	26.9386	.	.
	Final		23	423	13.4982	70.9629	57.4647	.	.
	Final		24	424	13.518	30.177	16.659	18.642	5.124
	Final		25	425	13.5049	40.329	26.8241	23.2778	9.7729
	Final		26	426	13.5842	49.7326	36.1484	27.027	13.4428
	Final		27	427	13.5769	52.2132	38.6363	25.9766	12.3997
				428	13.606
				429	13.4835
				430	13.5254

## Sheet: Productivity
2003 St. John's River Vallisneria Greenhouse Study
s:stjohns\data\phaseV\03productivity.xls
										DRY WT. (g)		(g/m2/day)
Date	Harvest	Trmt	Tank	Pot	Ramet	Lvs.	# Days	Old Lvs	New Lvs	BG veg	RR	Prod.	Prod.Ratio	Ratio/day
	PreTmt	.	1	11	6	31	17	0.2541	0.096	.	.	0.313725	0.377804	0.0222238
	PreTmt	.	2	15	8	38	17	0.9871	0.3254	.	.	1.0634	0.329653	0.0193913
	PreTmt	.	3	3	5	28	17	0.1826	0.0574	.	.	0.187582	0.314348	0.0184911
	PreTmt	.	4	3	8	49	17	1.0787	0.1789	.	.	0.584641	0.165848	0.00975575
	PreTmt	.	5	12	11	78	17	1.1087	0.394	.	.	1.28758	0.355371	0.0209042
	PreTmt	.	6	17	7	67	17	1.7958	0.5477	.	.	1.78987	0.304989	0.0179406
	PreTmt	.	7	9	16	71	17	1.8232	0.6773	.	.	2.2134	0.37149	0.0218523
	PreTmt	.	8	1	18	89	17	1.4805	0.3197	.	.	1.04477	0.215941	0.0127024
	PreTmt	.	9	2	8	57	17	1.0175	0.225	.	.	0.735294	0.22113	0.0130077
	PreTmt	.	10	2	16	87	17	1.2944	0.3287	.	.	1.07418	0.25394	0.0149376
	PreTmt	.	11	14	7	51	17	0.6597	0.1567	.	.	0.512092	0.237532	0.0139725
	PreTmt	.	12	19	4	70	17	1.3916	0.3778	.	.	1.23464	0.271486	0.0159698
	PreTmt	.	13	6	5	49	17	1.1074	0.2305	.	.	0.753268	0.208145	0.0122438
	PreTmt	.	14	11	14	73	17	1.8408	0.4195	.	.	1.37092	0.22789	0.0134053
	PreTmt	.	15	13	5	48	17	0.5386	0.2359	.	.	0.770915	0.437987	0.025764
	PreTmt	.	16	19	11	79	17	0.9299	0.364	.	.	1.18954	0.39144	0.0230259
	PreTmt	.	17	15	11	100	17	2.1473	0.6975	.	.	2.27941	0.324827	0.0191074
	PreTmt	.	18	10	9	58	17	1.1994	0.2263	.	.	0.739542	0.188678	0.0110987
	PreTmt	.	19	4	11	67	17	1.0524	0.1766	.	.	0.577124	0.167807	0.009871
	PreTmt	.	20	14	10	78	17	1.3483	0.4659	.	.	1.52255	0.345546	0.0203262
	PreTmt	.	21	12	9	72	17	1.454	0.3234	.	.	1.05686	0.222421	0.0130836
	PreTmt	.	22	8	4	47	17	0.8991	0.1361	.	.	0.444771	0.151374	0.00890433
	PreTmt	.	23	19	14	109	17	1.6026	0.6048	.	.	1.97647	0.377387	0.0221992
	PreTmt	.	24	2	6	60	17	1.4956	0.2669	.	.	0.872222	0.178457	0.0104975
	PreTmt	.	25	4	5	44	17	0.9407	0.2711	.	.	0.885948	0.28819	0.0169523
	PreTmt	.	26	7	13	111	17	2.0359	0.382	.	.	1.24837	0.187632	0.0110372
	PreTmt	.	27	12	7	47	17	0.7462	0.3306	.	.	1.08039	0.443045	0.0260615
	Final		1	8	3	13	13	0.3769	0.0702			0.3	0.186256	0.0143274
	Final		1	4	3	18	13	2.9944	0.3326			1.42137	0.111074	0.00854415
	Final		2	4	2	15	13	0.9695	0.7398			3.16154	0.763074	0.058698
	Final		2	10	2	8	13	0.2756	0.0628			0.268376	0.227866	0.0175282
	Final		3	12	10	105	13	15.746	3.3525			14.3269	0.212911	0.0163778
	Final		3	18	15	117	13	11.5901	2.2511			9.62009	0.194226	0.0149405
	Final		4	20	8	70	13	2.7605	1.1936			5.10085	0.432385	0.0332604
	Final		4	9	11	105	13	9.5257	3.1304			13.3778	0.328627	0.025279
	Final		5	20	1	3	13	0.0092	0.0063			0.0269231	0.684783	0.0526756
	Final		5	17	2	6	13	0.1731	0.0857			0.366239	0.49509	0.0380838
	Final		6	12	2	17	13	0.3917	0.1186			0.506838	0.302783	0.023291
	Final		6	13	4	35	13	1.4518	0.1844			0.788034	0.127015	0.00977036
	Final		7	16	9	52	13	1.7046	0.6173			2.63803	0.362138	0.0278567
	Final		7	5	2	3	13	0.1989	0			0	0	0
	Final		8	17	7	48	13	3.0869	0.6818			2.91368	0.220869	0.0169899
	Final		8	13	9	63	13	4.6324	0.401			1.71368	0.0865642	0.00665878
	Final		9	12	2	16	13	0.1078	0.0305			0.130342	0.282931	0.021764
	Final		9	16	4	20	13	0.6295	0.2544			1.08718	0.40413	0.0310869
	Final		10	17	1	5	13	0.224	0			0	0	0
	Final		10	8	5	38	13	2.1172	0.2674			1.14274	0.126299	0.0097153
	Final		11	13	5	58	13	8.3257	1.4081			6.01752	0.169127	0.0130098
	Final		11	18	8	60	13	9.4519	0.4364			1.86496	0.0461706	0.00355159
	Final		12	11	1	11	13	1.2475	0.4961			2.12009	0.397675	0.0305904
	Final		12	3	1	3	13	0.0716	0.0127			0.0542735	0.177374	0.0136442
	Final		13	14	1	9	13	0.7095	0.1855			0.792735	0.261452	0.0201117
	Final		13	18	2	11	13	0.2216	0.072			0.307692	0.32491	0.0249931
	Final		14	5	14	76	13	5.1548	0.7358			3.14444	0.142741	0.0109801
	Final		14	7	6	43	13	4.1581	0.5778			2.46923	0.138958	0.0106891
	Final		15	9	0	0	13	0	0			0	0	0
	Final		15	3	1	5	13	0.3086	0			0	0	0
	Final		16	11	6	1	13	0.2477	0.0402			0.171795	0.162293	0.0124841
	Final		16	18	1	8	13	0.3901	0.1569			0.670513	0.402205	0.0309388
	Final		17	2	0	0	13	0	0			0	0	0
	Final		17	21	0	0	13	0	0			0	0	0
	Final		18	17	2	17	13	1.5709	0.2823			1.20641	0.179706	0.0138235
	Final		18	1	2	17	13	1.0278	0.2693			1.15085	0.262016	0.0201551
	Final		19	9	6	24	13	0.5869	0.0645			0.275641	0.109899	0.00845381
	Final		19	6	5	23	13	0.7039	0.463			1.97863	0.657764	0.0505972
	Final		20	20	1	7	13	0.4982	0.0435			0.185897	0.0873143	0.00671649
	Final		20	1	2	8	13	0.5364	0.1185			0.50641	0.220917	0.0169936
	Final		21	3	3	35	13	2.8822	0.6028			2.57607	0.209146	0.0160881
	Final		21	14	8	86	13	8.1986	0.9622			4.11197	0.117362	0.00902781
	Final		22	5	14	78	13	7.5297	0.6994			2.98889	0.0928855	0.00714504
	Final		22	2	14	106	13	12.9785	2.4184			10.335	0.186339	0.0143338
	Final		23	14	7	39	13	1.8257	0.3021			1.29103	0.165471	0.0127285
	Final		23	4	7	37	13	2.0758	1.5156			6.47692	0.730128	0.0561637
	Final		24	6	8	80	13	9.7769	2.1865			9.34402	0.223639	0.017203
	Final		24	13	6	78	13	14.8371	1.3598			5.81111	0.0916486	0.0070499
	Final		25	3	6	35	13	4.5257	0.5138			2.19573	0.113529	0.00873303
	Final		25	20	4	38	13	4.7899	1.6943			7.2406	0.353723	0.0272095
	Final		26	1	5	30	13	1.7987	0.7665			3.27564	0.426141	0.0327801
	Final		26	17	5	30	13	1.8981	0.7356			3.14359	0.387545	0.0298112
	Final		27	18	6	23	13	0.1378	0.0875			0.373932	0.634978	0.0488445
	Final		27	10	3	29	13	0.4031	0.152			0.649573	0.377078	0.029006
